# Supplementary material for: Confirmation of cholera by rapid diagnostic test amongst patients admitted to the cholera treatment centre in Uvira, Democratic Republic of the Congo
Source: PLoS One. 2018 Aug 1;13(8):e0201306. doi: 10.1371/journal.pone.0201306 (PMC6070262; doi:10.1371/journal.pone.0201306)
Supplement: S2 Table — (CSV) [file pone.0201306.s002.csv]

ID	AdmissionWeek	WeeklyRain	Sex	AgeGroup	StayDuration	Outcome	ResidenceArea	ResidenceAS	Confirmation
1	2016 - 14	Rainy	M	5to15	4	Discharged	Centre	AS_Kimanga	Not enrolled
2	2016 - 14	Rainy	M	5to15	4	Discharged	North	AS_Kiyaya	Not enrolled
3	2016 - 14	Rainy	M				Centre	AS_Mitumba	Not enrolled
4	2016 - 14	Rainy	M	Over15	4	Discharged	Centre	AS_Saint_Paul	Not enrolled
5	2016 - 14	Rainy	M	5to15	2	Discharged	North	AS_Kilomoni	Not enrolled
6	2016 - 14	Rainy	F	Over15	3	Discharged	Centre	AS_Mitumba	Not enrolled
7	2016 - 14	Rainy	M	Under5	4	Discharged	Centre	AS_Saint_Paul	Not enrolled
8	2016 - 14	Rainy	M	Over15	4	Discharged	Centre	AS_Mitumba	Not enrolled
9	2016 - 14	Rainy	F	5to15	3	Discharged	North	AS_Kilomoni	Not enrolled
10	2016 - 14	Rainy	M	5to15	5	Discharged	North	AS_Kasenga_Etat	Not enrolled
11	2016 - 14	Rainy	M	Under5	2	Discharged	Centre	AS_Mitumba	Not enrolled
12	2016 - 14	Rainy	M	Over15	2	Discharged	South	AS_Kabindula	Not enrolled
13	2016 - 14	Rainy	M	Over15	3	Discharged	Centre	AS_Mitumba	Not enrolled
14	2016 - 14	Rainy	F	Over15	1	Transferred	North	AS_Kasenga_Cepac	Not enrolled
15	2016 - 14	Rainy	M	Over15	2	Discharged	South	AS_Nyamianda	Not enrolled
16	2016 - 14	Rainy	F	Over15	4	Discharged	Centre	AS_Mitumba	Not enrolled
17	2016 - 14	Rainy	M	Over15			South	AS_Kalundu_Cepac	Not enrolled
18	2016 - 14	Rainy	M	Under5	2	Discharged	North	AS_Kavimvira	Negative
19	2016 - 14	Rainy	F	5to15	6	Discharged	South	AS_Kalundu_Etat	Positive
20	2016 - 14	Rainy	F	5to15	5	Discharged	Centre	AS_Saint_Paul	Not enrolled
21	2016 - 14	Rainy	F	Over15			North	AS_Kasenga_Etat	Negative
22	2016 - 14	Rainy	F	Over15	2	Discharged	Centre	AS_Mitumba	Negative
23	2016 - 14	Rainy	M	Over15	3	Discharged	North	AS_Kasenga_Cepac	Negative
24	2016 - 14	Rainy	M	Over15	4	Discharged	South	AS_Nyamianda	Positive
25	2016 - 14	Rainy	F	Under5	2	Discharged	Centre	AS_Mulongwe	Negative
26	2016 - 14	Rainy	M	Over15	4	Discharged	South	AS_Kabindula	Negative
27	2016 - 14	Rainy	F	Under5	5	Discharged	South	AS_Kalundu_Cepac	Negative
28	2016 - 14	Rainy	F	Over15	0	Transferred	Centre	AS_Tanganyika	Not enrolled
29	2016 - 14	Rainy	M	Over15	4	Discharged	South	AS_Kabindula	Negative
30	2016 - 14	Rainy	F	5to15	6	Discharged	North	AS_Kavimvira	Negative
31	2016 - 14	Rainy	F	Under5	6	Discharged	North	AS_Kavimvira	Positive
32	2016 - 14	Rainy	M	5to15	5	Discharged	North	AS_Kasenga_Cepac	Negative
33	2016 - 14	Rainy	F	Under5	5	Discharged	Centre	AS_Saint_Paul	Negative
34	2016 - 14	Rainy	F	Over15	3	Discharged	Centre	AS_Mitumba	Negative
35	2016 - 14	Rainy	M	5to15	2	Discharged	South	AS_Kabindula	Negative
36	2016 - 14	Rainy	F	Over15	3	Discharged	South	AS_Kalundu_Cepac	Negative
37	2016 - 14	Rainy	F	5to15	5	Discharged	South	AS_Kabindula	Negative
38	2016 - 14	Rainy	M	Over15	2	Discharged	Centre	AS_Kimanga	Negative
39	2016 - 14	Rainy	M	5to15	5	Discharged	South	AS_Kalundu_Etat	Positive
40	2016 - 14	Rainy	F	Over15	2	Discharged	South	AS_Kabindula	Positive
41	2016 - 14	Rainy	F	5to15			North	AS_Kasenga_Etat	Negative
42	2016 - 14	Rainy	M	5to15	2	Discharged	South	AS_Kabindula	Negative
43	2016 - 14	Rainy	F	5to15	6	Discharged	South	AS_Kabindula	Positive
44	2016 - 14	Rainy	F	5to15	3	Discharged	South	AS_Kalundu_Cepac	Positive
45	2016 - 14	Rainy	M	5to15	2	Discharged	South	AS_Kalundu_Cepac	Positive
46	2016 - 14	Rainy	M	Over15	3	Discharged	South	AS_Nyamianda	Negative
47	2016 - 14	Rainy	F	Over15	8	Discharged	Centre	AS_Mitumba	Positive
48	2016 - 14	Rainy	F	Over15	2	Discharged	South	AS_Kalundu_Cepac	Negative
49	2016 - 14	Rainy	M	Over15	3	Discharged	South	AS_Kalundu_Cepac	Positive
50	2016 - 14	Rainy	M	Over15	4	Discharged	South	AS_Kalundu_Cepac	Positive
51	2016 - 14	Rainy	F	5to15	5	Discharged	Centre	AS_RombeI	Negative
52	2016 - 14	Rainy	M	5to15	3	Discharged	South	AS_Kalundu_Cepac	Positive
53	2016 - 14	Rainy	F	Over15	4	Discharged		Hors_Uvira	Positive
54	2016 - 14	Rainy	F	Over15	5	Discharged	Centre	AS_Mulongwe	Negative
55	2016 - 14	Rainy	M	Over15	3	Discharged		Hors_Uvira	Positive
56	2016 - 14	Rainy	M	Over15	5	Discharged	South	AS_Kabindula	Positive
57	2016 - 14	Rainy	F	Over15	4	Discharged	South	AS_Kabindula	Positive
58	2016 - 14	Rainy	F	Over15	5	Discharged	South	AS_Nyamianda	Positive
59	2016 - 14	Rainy	F	5to15	6	Discharged	Centre	AS_Mitumba	Negative
60	2016 - 14	Rainy	M	Over15	3	Discharged		Hors_Uvira	Positive
61	2016 - 14	Rainy	F	Over15	3	Discharged	North	AS_Kasenga_Cepac	Positive
62	2016 - 14	Rainy	F	Over15	3	Discharged	Centre	AS_Mulongwe	Negative
63	2016 - 14	Rainy	M	Under5	6	Discharged	South	AS_Kalundu_Cepac	Negative
64	2016 - 14	Rainy	M	5to15	6	Discharged	Centre	AS_Mulongwe	Negative
65	2016 - 15	Rainy	F	Over15	4	Discharged	South	AS_Kalundu_Cepac	Negative
66	2016 - 15	Rainy	M	Under5	4	Discharged	South	AS_Kalundu_Etat	Positive
67	2016 - 15	Rainy	F	Over15	2	Discharged	Centre	AS_Mitumba	Negative
68	2016 - 15	Rainy	M	Over15	6	Discharged	South	AS_Kalundu_Cepac	Positive
69	2016 - 15	Rainy	M	Over15	3	Discharged	North	AS_Kasenga_Cepac	Negative
70	2016 - 15	Rainy	F	5to15	6	Discharged	South	AS_Kalundu_Etat	Positive
71	2016 - 15	Rainy	M	Over15	5	Discharged	Centre	AS_Mitumba	Not enrolled
72	2016 - 15	Rainy	F	5to15	4	Discharged	North	AS_Kasenga_Etat	Not enrolled
73	2016 - 15	Rainy	M	5to15	1	Discharged	South	AS_Kalundu_Cepac	Not enrolled
74	2016 - 15	Rainy	M	Over15	4	Discharged	North	AS_Kavimvira	Not enrolled
75	2016 - 15	Rainy	F	Over15	2	Discharged	North	AS_Kilomoni	Not enrolled
76	2016 - 15	Rainy	F	Over15	4	Discharged	South	AS_Kalundu_Cepac	Not enrolled
77	2016 - 14	Rainy	F	Over15	2	Discharged	North	AS_Kavimvira	Not enrolled
78	2016 - 15	Rainy	M	5to15	5	Discharged	South	AS_Kalundu_Etat	Not enrolled
79	2016 - 15	Rainy	F	5to15			South	AS_Kalundu_Cepac	Not enrolled
80	2016 - 15	Rainy	M	Over15	3	Discharged	South	AS_Kabindula	Not enrolled
81	2016 - 15	Rainy	M	Under5	4	Discharged	South	AS_Kabindula	Not enrolled
82	2016 - 15	Rainy	M	Over15	3	Discharged	Centre	AS_Mitumba	Not enrolled
83	2016 - 15	Rainy	M	Under5	3	Discharged	South	AS_Kalundu_Cepac	Not enrolled
84	2016 - 15	Rainy	M	Under5	4	Discharged	South	AS_Kabindula	Not enrolled
85	2016 - 15	Rainy	M	5to15	4	Discharged	Centre	AS_Kimanga	Not enrolled
86	2016 - 14	Rainy	F	5to15	4	Discharged	South	AS_Kabindula	Not enrolled
87	2016 - 15	Rainy	F	Over15	7	Discharged	South	AS_Kalundu_Cepac	Not enrolled
88	2016 - 15	Rainy	M	Over15	4	Discharged	South	AS_Kalundu_Cepac	Not enrolled
89	2016 - 15	Rainy	M	Over15	4	Discharged	North	AS_Kilomoni	Not enrolled
90	2016 - 15	Rainy	M	5to15	6	Discharged	Centre	AS_Saint_Paul	Not enrolled
91	2016 - 15	Rainy	M	5to15	4	Discharged		Hors_Uvira	Not enrolled
92	2016 - 15	Rainy	M	Under5	4	Discharged	South	AS_Kalundu_Etat	Not enrolled
93	2016 - 15	Rainy	M	Over15	6	Discharged	South	AS_Kalundu_Cepac	Not enrolled
94	2016 - 15	Rainy	M	5to15	5	Discharged	South	AS_Kabindula	Not enrolled
95	2016 - 15	Rainy	F	Under5	4	Discharged	North	AS_Kasenga_Etat	Not enrolled
96	2016 - 15	Rainy	F	Over15	2	Discharged	Centre	AS_Saint_Paul	Not enrolled
97	2016 - 15	Rainy	F	5to15	4	Discharged	South	AS_Kalundu_Cepac	Not enrolled
98	2016 - 15	Rainy	F	5to15	2	Discharged	South	AS_Kabindula	Not enrolled
99	2016 - 15	Rainy	F	5to15	2	Discharged	South	AS_Kalundu_Cepac	Not enrolled
100	2016 - 15	Rainy	M	Under5	5	Discharged	South	AS_Kabindula	Not enrolled
101	2016 - 15	Rainy	M	Over15	3	Discharged	South	AS_Kalundu_Cepac	Not enrolled
102	2016 - 15	Rainy	M	5to15	3	Discharged	South	AS_Kalundu_Cepac	Not enrolled
103	2016 - 15	Rainy	F	5to15	4	Discharged	South	AS_Kalundu_Cepac	Not enrolled
104	2016 - 15	Rainy	F	Over15	5	Discharged		Hors_Uvira	Not enrolled
105	2016 - 15	Rainy	F	Under5	0	Transferred	South	AS_Kabindula	Not enrolled
106	2016 - 15	Rainy	F	Over15	3	Discharged	South	AS_Kalundu_Cepac	Not enrolled
107	2016 - 15	Rainy	M	Over15	2	Discharged	South	AS_Kabindula	Not enrolled
108	2016 - 15	Rainy	F	5to15	3	Discharged	South	AS_Kalundu_Cepac	Not enrolled
109	2016 - 15	Rainy	M	Over15	3	Discharged	South	AS_Kalundu_Etat	Not enrolled
110	2016 - 15	Rainy	F	Over15	2	Discharged	South	AS_Kalundu_Cepac	Not enrolled
111	2016 - 15	Rainy	F	Over15	5	Discharged	South	AS_Kabindula	Not enrolled
112	2016 - 15	Rainy	M	Under5	3	Discharged	South	AS_Kalundu_Cepac	Not enrolled
113	2016 - 15	Rainy	M	5to15	2	Discharged	South	AS_Kalundu_Cepac	Not enrolled
114	2016 - 15	Rainy	M	Over15	4	Discharged	South	AS_Kabindula	Not enrolled
115	2016 - 15	Rainy	F	Over15	4	Discharged	South	AS_Kalundu_Etat	Not enrolled
116	2016 - 15	Rainy	M	Over15	4	Discharged	South	AS_Kabindula	Not enrolled
117	2016 - 15	Rainy	M	Over15	3	Discharged	South	AS_Kabindula	Not enrolled
118	2016 - 15	Rainy	M	Over15	4	Discharged	South	AS_Kabindula	Not enrolled
119	2016 - 15	Rainy	F	Over15	4	Discharged	South	AS_Kalundu_Cepac	Not enrolled
120	2016 - 15	Rainy	F	5to15			South	AS_Kalundu_Cepac	Not enrolled
121	2016 - 15	Rainy	M	5to15	5	Discharged	South	AS_Kalundu_Etat	Not enrolled
122	2016 - 15	Rainy	F	Over15	3	Discharged	South	AS_Kabindula	Not enrolled
123	2016 - 15	Rainy	M	Over15	2	Discharged	South	AS_Nyamianda	Not enrolled
124	2016 - 15	Rainy	M	5to15	4	Discharged	South	AS_Nyamianda	Not enrolled
125	2016 - 15	Rainy	F	Under5	2	Discharged	South	AS_Kalundu_Cepac	Not enrolled
126	2016 - 15	Rainy	M	5to15	3	Discharged	South	AS_Kabindula	Not enrolled
127	2016 - 15	Rainy	F	Over15	4	Discharged	South	AS_Kalundu_Catholique	Not enrolled
128	2016 - 15	Rainy	F	5to15	3	Discharged	North	AS_Kilomoni	Not enrolled
129	2016 - 15	Rainy	M	Over15	4	Discharged	South	AS_Kabindula	Not enrolled
130	2016 - 15	Rainy	M	Over15	10	Discharged	Centre	AS_Saint_Paul	Not enrolled
131	2016 - 15	Rainy	F	Over15	9	Discharged	South	AS_Kabindula	Not enrolled
132	2016 - 15	Rainy	F	Over15	4	Discharged	South	AS_Nyamianda	Not enrolled
133	2016 - 15	Rainy	M	Over15	4	Discharged	South	AS_Kabindula	Not enrolled
134	2016 - 15	Rainy	M	Over15	3	Discharged	South	AS_Nyamianda	Not enrolled
135	2016 - 15	Rainy	M	Over15	4	Discharged	South	AS_Kabindula	Not enrolled
136	2016 - 15	Rainy	M	Over15	4	Discharged	South	AS_Kalundu_Cepac	Not enrolled
137	2016 - 15	Rainy	F	Under5	4	Discharged	South	AS_Kalundu_Cepac	Not enrolled
138	2016 - 15	Rainy	F	Over15	8	Discharged	South	AS_Kabindula	Not enrolled
139	2016 - 16	Rainy	F	5to15			Centre	AS_Saint_Paul	Not enrolled
140	2016 - 16	Rainy	M	Over15	3	Discharged	South	AS_Kalundu_Cepac	Not enrolled
141	2016 - 16	Rainy	M	Over15	4	Discharged	South	AS_Kabindula	Not enrolled
142	2016 - 16	Rainy	M	Over15			Centre	AS_Kimanga	Not enrolled
143	2016 - 16	Rainy	M	Over15	3	Discharged	South	AS_Kalundu_Catholique	Not enrolled
144	2016 - 16	Rainy	F	5to15	7	Discharged	South	AS_Kalundu_Cepac	Not enrolled
145	2016 - 16	Rainy	M	Over15	3	Discharged	South	AS_Kabindula	Not enrolled
146	2016 - 16	Rainy	F	Over15	7	Discharged	South	AS_Kalundu_Cepac	Not enrolled
147	2016 - 16	Rainy	F	Over15	5	Discharged	South	AS_Kabindula	Not enrolled
148	2016 - 16	Rainy	F	Over15	3	Discharged	South	AS_Nyamianda	Not enrolled
149	2016 - 16	Rainy	M	5to15	5	Discharged	South	AS_Kalundu_Cepac	Not enrolled
150	2016 - 16	Rainy	M	Under5	5	Discharged	South	AS_Kalundu_Cepac	Not enrolled
151	2016 - 16	Rainy	F	5to15	3	Discharged	South	AS_Kabindula	Not enrolled
152	2016 - 16	Rainy	F	Over15	4	Discharged	South	AS_Kalundu_Cepac	Not enrolled
153	2016 - 16	Rainy	F	Over15	3	Discharged	North	AS_Kilomoni	Not enrolled
154	2016 - 16	Rainy	F	Under5	2	Discharged	South	AS_Kalundu_Etat	Not enrolled
155	2016 - 16	Rainy	F	5to15	7	Discharged	Centre	AS_Tanganyika	Not enrolled
156	2016 - 16	Rainy	M	Over15	2	Discharged	South	AS_Kalundu_Cepac	Not enrolled
157	2016 - 16	Rainy	M	5to15	3	Discharged	South	AS_Kalundu_Etat	Not enrolled
158	2016 - 16	Rainy	M	Over15	3	Discharged	South	AS_Kalundu_Cepac	Not enrolled
159	2016 - 16	Rainy	M	Over15	2	Discharged	South	AS_Kabindula	Not enrolled
160	2016 - 16	Rainy	F	Over15	6	Discharged	South	AS_Kabindula	Not enrolled
161	2016 - 16	Rainy	F	Over15	2	Discharged		Hors_Uvira	Not enrolled
162	2016 - 16	Rainy	M	5to15	5	Discharged	Centre	AS_Mitumba	Not enrolled
163	2016 - 16	Rainy	M	Over15			South	AS_Kabindula	Not enrolled
164	2016 - 16	Rainy	M	5to15	5	Discharged	South	AS_Kalundu_Cepac	Not enrolled
165	2016 - 16	Rainy	F	Over15	5	Discharged	South	AS_Kalundu_Cepac	Not enrolled
166	2016 - 16	Rainy	M	Over15	4	Discharged	Centre	AS_Mitumba	Not enrolled
167	2016 - 16	Rainy	M	Over15	4	Discharged	Centre	AS_Kimanga	Not enrolled
168	2016 - 16	Rainy	F	Over15	7	Discharged	South	AS_Kabindula	Not enrolled
169	2016 - 16	Rainy	F	Over15	9	Discharged	South	AS_Nyamianda	Not enrolled
170	2016 - 16	Rainy	M	5to15	7	Discharged	South	AS_Kalundu_Etat	Not enrolled
171	2016 - 16	Rainy	F	Under5	0	Discharged	South	AS_Kabindula	Not enrolled
172	2016 - 16	Rainy	F	Over15	4	Discharged	South	AS_Kabindula	Not enrolled
173	2016 - 16	Rainy	F	Under5	4	Discharged	South	AS_Kabindula	Not enrolled
174	2016 - 16	Rainy	M	Under5			North	AS_Kasenga_Cepac	Not enrolled
175	2016 - 16	Rainy	F	Over15	4	Discharged	North	AS_Kasenga_Cepac	Not enrolled
176	2016 - 16	Rainy	M	Under5	6	Discharged	North	AS_Kilomoni	Not enrolled
177	2016 - 16	Rainy	F	Over15	6	Discharged	South	AS_Nyamianda	Not enrolled
178	2016 - 16	Rainy	M	Over15	4	Discharged	South	AS_Kalundu_Cepac	Not enrolled
179	2016 - 16	Rainy	F	5to15	8	Discharged	South	AS_Kalundu_Etat	Not enrolled
180	2016 - 16	Rainy	M	5to15	4	Discharged		Hors_Uvira	Not enrolled
181	2016 - 16	Rainy	F	Over15	3	Discharged	South	AS_Kalundu_Etat	Not enrolled
182	2016 - 16	Rainy	F	Over15			South	AS_Kalundu_Cepac	Not enrolled
183	2016 - 16	Rainy	M	5to15			South	AS_Kalundu_Cepac	Not enrolled
184	2016 - 16	Rainy	F	Over15	6	Discharged	South	AS_Nyamianda	Not enrolled
185	2016 - 16	Rainy	M	Over15	4	Discharged	South	AS_Kalundu_Cepac	Not enrolled
186	2016 - 16	Rainy	F	5to15	3	Discharged	South	AS_Kabindula	Not enrolled
187	2016 - 16	Rainy	F	Over15	4	Discharged	South	AS_Kalundu_Cepac	Not enrolled
188	2016 - 16	Rainy	M	5to15	5	Discharged	South	AS_Kabindula	Not enrolled
189	2016 - 16	Rainy	M	5to15	3	Discharged	Centre	AS_Saint_Paul	Not enrolled
190	2016 - 16	Rainy	F	5to15	3	Discharged	Centre	AS_RombeI	Not enrolled
191	2016 - 17	Rainy	M	5to15	4	Discharged	South	AS_Kabindula	Not enrolled
192	2016 - 17	Rainy	F	Over15	3	Discharged	North	AS_Kavimvira	Not enrolled
193	2016 - 17	Rainy	M	Over15	3	Discharged	South	AS_Kalundu_Etat	Not enrolled
194	2016 - 17	Rainy	F	Over15	3	Discharged	South	AS_Kalundu_Etat	Not enrolled
195	2016 - 17	Rainy	M	5to15	4	Discharged	South	AS_Kalundu_Etat	Not enrolled
196	2016 - 17	Rainy	M	5to15	4	Discharged	Centre	AS_Mitumba	Not enrolled
197	2016 - 17	Rainy	F	Under5	3	Discharged	South	AS_Kalundu_Etat	Not enrolled
198	2016 - 17	Rainy	F	Over15	4	Discharged	South	AS_Kalundu_Cepac	Not enrolled
199	2016 - 17	Rainy	F	5to15			Centre	AS_Mulongwe	Not enrolled
200	2016 - 17	Rainy	F	5to15			Centre	AS_Saint_Paul	Not enrolled
201	2016 - 17	Rainy	F	Over15			South	AS_Kalundu_Etat	Not enrolled
202	2016 - 17	Rainy	M	Over15	4	Discharged	North	AS_Kilomoni	Not enrolled
203	2016 - 17	Rainy	M	Over15	1	Transferred	South	AS_Kabindula	Not enrolled
204	2016 - 17	Rainy	F	5to15		Transferred	South	AS_Kalundu_Cepac	Not enrolled
205	2016 - 17	Rainy	F	Over15	0	Discharged	South	AS_Kalundu_Catholique	Negative
206	2016 - 17	Rainy	M	Over15			Centre	AS_Mitumba	Not enrolled
207	2016 - 17	Rainy	F	Over15	2	Transferred	North	AS_Kasenga_Cepac	Negative
208	2016 - 18	Rainy	F		1	Discharged	Centre	AS_Tanganyika	Not enrolled
209	2016 - 18	Rainy	F	Under5	3	Discharged	Centre	AS_Tanganyika	Positive
210	2016 - 18	Rainy	M	Over15	3	Discharged	North	AS_Kavimvira	Positive
211	2016 - 18	Rainy	F	5to15	3	Discharged	South	AS_Kalundu_Cepac	Negative
212	2016 - 18	Rainy	F	5to15	0	Transferred	Centre	AS_Tanganyika	Not enrolled
213	2016 - 18	Rainy	M	5to15	1	Discharged	North	AS_Kasenga_Cepac	Negative
214	2016 - 18	Rainy	F		1	Discharged	North	AS_Kasenga_Etat	Not enrolled
215	2016 - 18	Rainy	M	Under5	0	Discharged	North	AS_Kasenga_Cepac	Negative
216	2016 - 18	Rainy	F	Over15	1	Discharged	South	AS_Kalundu_Catholique	Negative
217	2016 - 18	Rainy	F	Over15	1	Discharged	Centre	AS_Mitumba	Negative
218	2016 - 19	Dry	M	Under5	0	Discharged	North	AS_Kilomoni	Not enrolled
219	2016 - 19	Dry	F	Over15	1	Discharged	North	AS_Kavimvira	Not enrolled
220	2016 - 19	Dry	M	Over15	1	Discharged	North	AS_Kasenga_Etat	Not enrolled
221	2016 - 19	Dry	F	Over15	1	Discharged	South	AS_Kabindula	Not enrolled
222	2016 - 19	Dry	F	Under5	1	Discharged	South	AS_Kalundu_Cepac	Negative
223	2016 - 19	Dry	F	Over15	2	Discharged	South	AS_Kalundu_Etat	Negative
224	2016 - 19	Dry	M	Over15			South	AS_Kabindula	Negative
225	2016 - 19	Dry	M	Over15	3	Discharged	North	AS_Kasenga_Cepac	Negative
226	2016 - 20	Dry	M	Over15	4	Discharged	North	AS_Kilomoni	Positive
227	2016 - 20	Dry	M	5to15	2	Discharged	Centre	AS_Kimanga	Positive
228	2016 - 20	Dry	M	Over15	2	Discharged	South	AS_Kabindula	Negative
229	2016 - 20	Dry	M	Over15	3	Discharged	Centre	AS_RombeI	Negative
230	2016 - 20	Dry	F	Over15	1	Discharged	North	AS_Kasenga_Cepac	Negative
231	2016 - 20	Dry	M	Over15	0	Discharged	North	AS_Kasenga_Etat	Negative
232	2016 - 20	Dry	F	5to15	1	Discharged	South	AS_Kalundu_Cepac	Negative
233	2016 - 21	Dry	F		2	Discharged	North	AS_Kasenga_Etat	Not enrolled
234	2016 - 21	Dry	F	5to15		Transferred	North	AS_Kasenga_Cepac	Not enrolled
235	2016 - 21	Dry	M	5to15		Transferred	North	AS_Kasenga_Cepac	Not enrolled
236	2016 - 21	Dry	M	5to15		Transferred	North	AS_Kasenga_Cepac	Not enrolled
237	2016 - 21	Dry	F	5to15		Transferred	North	AS_Kasenga_Cepac	Not enrolled
238	2016 - 21	Dry	M	Under5		Transferred	North	AS_Kasenga_Cepac	Not enrolled
239	2016 - 21	Dry	F	Over15	2	Discharged	South	AS_Kabindula	Not enrolled
240	2016 - 21	Dry	M	Over15			South	AS_Kabindula	Negative
241	2016 - 22	Rainy	F	5to15	2	Discharged	South	AS_Kalundu_Etat	Not enrolled
242	2016 - 22	Rainy	F	Over15	1	Discharged		Hors_Uvira	Negative
243	2016 - 22	Rainy	F	Over15	1	Discharged	Centre	AS_Mitumba	Negative
244	2016 - 22	Rainy	F	Over15	2	Discharged	North	AS_Kilomoni	Negative
245	2016 - 23	Dry	F	Over15	0	Discharged	Centre	AS_Kimanga	Negative
246	2016 - 23	Dry	M	Over15	1	Discharged	North	AS_Kasenga_Cepac	Not enrolled
247	2016 - 23	Dry	F	5to15	1	Discharged	Centre	AS_Saint_Paul	Negative
248	2016 - 23	Dry	M	5to15	1	Discharged	North	AS_Kasenga_Etat	Negative
249	2016 - 23	Dry	F	5to15	0	Discharged	South	AS_Kalundu_Etat	Not enrolled
250	2016 - 24	Dry	M	5to15	1	Discharged	South	AS_Nyamianda	Negative
251	2016 - 24	Dry	M	Over15	1	Discharged	North	AS_Kasenga_Etat	Negative
252	2016 - 24	Dry	M	Over15	1	Discharged	South	AS_Kalundu_Cepac	Negative
253	2016 - 24	Dry	F	Over15	1	Discharged	North	AS_Kavimvira	Not enrolled
254	2016 - 24	Dry	F	5to15	1	Discharged	South	AS_Kalundu_Cepac	Not enrolled
255	2016 - 24	Dry	F	Under5	1	Discharged	Centre	AS_Tanganyika	Not enrolled
256	2016 - 24	Dry	F	Over15	0	Transferred	South	AS_Kalundu_Cepac	Not enrolled
257	2016 - 25	Dry	M	Over15	1	Discharged	South	AS_Kabindula	Negative
258	2016 - 25	Dry	F	Over15	2	Discharged	Centre	AS_Mitumba	Negative
259	2016 - 25	Dry	M	Over15	0	Discharged	North	AS_Kasenga_Etat	Not enrolled
260	2016 - 25	Dry	F	Over15	0	Discharged	Centre	AS_Mitumba	Not enrolled
261	2016 - 25	Dry	M	Over15	2	Discharged	North	AS_Kasenga_Cepac	Positive
262	2016 - 25	Dry	F	5to15	1	Discharged	Centre	AS_RombeI	Negative
263	2016 - 25	Dry	F	Over15	1	Discharged	North	AS_Kasenga_Etat	Positive
264	2016 - 25	Dry	F	Under5	0	Discharged	South	AS_Kalundu_Catholique	Not enrolled
265	2016 - 25	Dry	F	Under5	1	Transferred	North	AS_Kasenga_Cepac	Positive
266	2016 - 25	Dry	F	Over15	2	Discharged	Centre	AS_Mitumba	Negative
267	2016 - 25	Dry	F	Over15	1	Discharged	Centre	AS_Mitumba	Not enrolled
268	2016 - 25	Dry	F	5to15	1	Discharged	South	AS_Kalundu_Etat	Negative
269	2016 - 25	Dry	F	Over15	1	Discharged	North	AS_Kasenga_Cepac	Negative
270	2016 - 25	Dry	F	Over15	2	Discharged	North	AS_Kasenga_Cepac	Negative
271	2016 - 25	Dry	F	Under5	1	Discharged	Centre	AS_Mitumba	Positive
272	2016 - 25	Dry	F	Over15			North	AS_Kavimvira	Positive
273	2016 - 26	Dry	F	Over15	2	Discharged	Centre	AS_Mitumba	Negative
274	2016 - 26	Dry	M	5to15			North	AS_Kasenga_Cepac	Negative
275	2016 - 26	Dry	M	Over15	2	Discharged	Centre	AS_RombeI	Positive
276	2016 - 26	Dry	F	Over15	2	Discharged	South	AS_Kalundu_Etat	Negative
277	2016 - 26	Dry	M	Under5	4	Discharged	Centre	AS_Mitumba	Negative
278	2016 - 26	Dry	M	Over15	3	Discharged	South	AS_Kalundu_Catholique	Positive
279	2016 - 26	Dry	F	Over15	4	Discharged	North	AS_Kasenga_Cepac	Negative
280	2016 - 26	Dry	F	Over15			North	AS_Kasenga_Cepac	Positive
281	2016 - 26	Dry	F	Under5	4	Discharged	North	AS_Kasenga_Cepac	Positive
282	2016 - 26	Dry	M	Over15	4	Discharged	North	AS_Kavimvira	Positive
283	2016 - 26	Dry	F	Over15	3	Discharged	South	AS_Kalundu_Cepac	Negative
284	2016 - 26	Dry	F	5to15	2	Discharged	Centre	AS_Kimanga	Negative
285	2016 - 26	Dry	F	5to15	3	Discharged	Centre	AS_RombeI	Positive
286	2016 - 26	Dry	F	Over15	2	Discharged	North	AS_Kasenga_Cepac	Positive
287	2016 - 26	Dry	F	Over15	3	Discharged	South	AS_Kabindula	Not enrolled
288	2016 - 26	Dry	F	Over15			Centre	AS_Mitumba	Not enrolled
289	2016 - 26	Dry	M	Over15	2	Discharged	North	AS_Kasenga_Cepac	Positive
290	2016 - 26	Dry	M	Over15	1	Discharged	Centre	AS_Saint_Paul	Positive
291	2016 - 26	Dry	M	5to15	2	Discharged	North	AS_Kasenga_Cepac	Positive
292	2016 - 26	Dry	M	5to15	2	Discharged	North	AS_Kilomoni	Negative
293	2016 - 26	Dry	F	Over15	1	Discharged	South	AS_Kabindula	Negative
294	2016 - 26	Dry	M	Over15	1	Discharged	Centre	AS_RombeI	Not enrolled
295	2016 - 26	Dry	M	Under5	1	Discharged	South	AS_Kalundu_Catholique	Positive
296	2016 - 26	Dry	F	Under5	1	Discharged	North	AS_Kasenga_Cepac	Positive
297	2016 - 26	Dry	F	Over15	3	Discharged	South	AS_Kabindula	Negative
298	2016 - 26	Dry	F	Under5	2	Discharged	Centre	AS_Mitumba	Positive
299	2016 - 26	Dry	M	Over15	2	Discharged	Centre	AS_Mitumba	Negative
300	2016 - 26	Dry	M	Under5	2	Discharged	Centre	AS_Mitumba	Negative
301	2016 - 26	Dry	F	5to15	1	Discharged	Centre	AS_Mitumba	Not enrolled
302	2016 - 26	Dry	F	5to15	1	Discharged	Centre	AS_Mulongwe	Positive
303	2016 - 26	Dry	M	Over15	3	Discharged	North	AS_Kasenga_Cepac	Negative
304	2016 - 26	Dry	M	Over15	2	Discharged	Centre	AS_Kimanga	Negative
305	2016 - 26	Dry	M	Over15	3	Discharged	Centre	AS_Mulongwe	Positive
306	2016 - 26	Dry	M	Over15	2	Discharged	North	AS_Kasenga_Cepac	Positive
307	2016 - 26	Dry	M	Over15	3	Discharged	North	AS_Kasenga_Cepac	Positive
308	2016 - 26	Dry	F	Over15	3	Discharged	North	AS_Kasenga_Cepac	Positive
309	2016 - 27	Dry	F	Over15			North	AS_Kiyaya	Negative
310	2016 - 27	Dry	M	Over15	2	Discharged	Centre	AS_Mulongwe	Negative
311	2016 - 27	Dry	F	Over15			North	AS_Kasenga_Cepac	Negative
312	2016 - 27	Dry	M	Under5	2	Discharged	North	AS_Kasenga_Cepac	Negative
313	2016 - 27	Dry	M	Over15	1	Discharged	South	AS_Kabindula	Negative
314	2016 - 27	Dry	M	Over15	1	Discharged	Centre	AS_Mitumba	Negative
315	2016 - 27	Dry	F	Over15	1	Discharged	Centre	AS_Tanganyika	Negative
316	2016 - 30	Dry	M	5to15		Discharged	Centre	AS_Mitumba	Positive
317	2016 - 27	Dry	F	5to15	1	Discharged	Centre	AS_Saint_Paul	Negative
318	2016 - 27	Dry	F	5to15	5	Discharged	Centre	AS_Mulongwe	Positive
319	2016 - 27	Dry	F	Under5	1	Discharged	Centre	AS_Mitumba	Negative
320	2016 - 27	Dry	F	Under5	1	Discharged	North	AS_Kasenga_Cepac	Not enrolled
321	2016 - 27	Dry	M	Over15	1	Discharged	North	AS_Kasenga_Cepac	Not enrolled
322	2016 - 27	Dry	M	5to15	2	Discharged	Centre	AS_Mitumba	Negative
323	2016 - 27	Dry	M	5to15	2	Discharged	Centre	AS_Mitumba	Positive
324	2016 - 27	Dry	F	5to15	2	Discharged	Centre	AS_Mitumba	Positive
325	2016 - 27	Dry	F	Over15			Centre	AS_Mitumba	Positive
326	2016 - 27	Dry	M	Under5	1	Discharged	South	AS_Kabindula	Not enrolled
327	2016 - 27	Dry	F	Over15	1	Discharged	South	AS_Kabindula	Not enrolled
328	2016 - 27	Dry	F	Over15	1	Discharged	Centre	AS_Mulongwe	Not enrolled
329	2016 - 27	Dry	F	Over15				Hors_Uvira	Negative
330	2016 - 27	Dry	F	5to15	0	Discharged	Centre	AS_Mitumba	Negative
331	2016 - 27	Dry	M	5to15	0	Discharged	North	AS_Kiyaya	Negative
332	2016 - 27	Dry	M	Under5			North	AS_Kasenga_Etat	Positive
333	2016 - 27	Dry	F	5to15	3	Discharged	North	AS_Kasenga_Etat	Positive
334	2016 - 27	Dry	M	Over15	1	Discharged	North	AS_Kilomoni	Negative
335	2016 - 27	Dry	F	Under5	1	Discharged	North	AS_Kasenga_Cepac	Negative
336	2016 - 27	Dry	F	Under5			North	AS_Kasenga_Cepac	Positive
337	2016 - 27	Dry	M	Over15	3	Discharged	North	AS_Kavimvira	Negative
338	2016 - 27	Dry	F	Over15	1	Discharged	North	AS_Kasenga_Cepac	Positive
339	2016 - 27	Dry	F	Over15			Centre	AS_Mulongwe	Not enrolled
340	2016 - 27	Dry	M	Over15	2	Discharged	South	AS_Kalundu_Etat	Positive
341	2016 - 27	Dry	M	Over15	5	Discharged	North	AS_Kasenga_Cepac	Positive
342	2016 - 27	Dry	M	Under5	1	Discharged	North	AS_Kasenga_Cepac	Negative
343	2016 - 27	Dry	M	5to15	2	Discharged	Centre	AS_RombeI	Negative
344	2016 - 27	Dry	M	Over15	3	Discharged	Centre	AS_RombeI	Positive
345	2016 - 27	Dry	F	5to15	3	Discharged	Centre	AS_Mitumba	Positive
346	2016 - 27	Dry	M	5to15	1	Discharged	Centre	AS_RombeI	Not enrolled
347	2016 - 27	Dry	M	Under5	4	Discharged	Centre	AS_Mitumba	Positive
348	2016 - 27	Dry	M	Over15	4	Discharged	South	AS_Kalundu_Cepac	Positive
349	2016 - 27	Dry	M	5to15	4	Discharged	Centre	AS_Saint_Paul	Negative
350	2016 - 27	Dry	F	5to15	2	Discharged	South	AS_Kalundu_Etat	Positive
351	2016 - 27	Dry	F	Over15	2	Discharged	South	AS_Kalundu_Etat	Negative
352	2016 - 27	Dry	F	5to15	1	Discharged	Centre	AS_Mulongwe	Positive
353	2016 - 27	Dry	M	5to15	1	Discharged	Centre	AS_Mitumba	Negative
354	2016 - 27	Dry	M	Over15	1	Discharged	South	AS_Kalundu_Cepac	Not enrolled
355	2016 - 27	Dry	F	Over15	3	Discharged	Centre	AS_Mitumba	Not enrolled
356	2016 - 27	Dry	F	Over15	3	Discharged	South	AS_Nyamianda	Negative
357	2016 - 27	Dry	M	5to15	2	Discharged	Centre	AS_Mitumba	Negative
358	2016 - 27	Dry	F	Over15	3	Discharged	North	AS_Kasenga_Cepac	Positive
359	2016 - 27	Dry	F	5to15	3	Discharged	North	AS_Kasenga_Etat	Negative
360	2016 - 27	Dry	F	Under5	3	Discharged	North	AS_Kasenga_Cepac	Negative
361	2016 - 27	Dry	M	Over15	3	Discharged	North	AS_Kasenga_Etat	Negative
362	2016 - 27	Dry	F	5to15	2	Discharged	Centre	AS_Mitumba	Positive
363	2016 - 28	Dry	M	5to15	2	Discharged	North	AS_Kasenga_Cepac	Negative
364	2016 - 28	Dry	F	Over15	2	Discharged	North	AS_Kasenga_Cepac	Positive
365	2016 - 28	Dry	M	Over15	2	Discharged	North	AS_Kasenga_Etat	Not enrolled
366	2016 - 28	Dry	M	Over15	2	Discharged	North	AS_Kasenga_Etat	Not enrolled
367	2016 - 28	Dry	F	Over15	1	Discharged	North	AS_Kasenga_Cepac	Not enrolled
368	2016 - 28	Dry	F	5to15	4	Discharged	South	AS_Kalundu_Cepac	Positive
369	2016 - 28	Dry	M	5to15	6	Discharged	North	AS_Kasenga_Etat	Positive
370	2016 - 28	Dry	F	Over15	3	Discharged	South	AS_Kalundu_Cepac	Not enrolled
371	2016 - 28	Dry	M	Under5	1	Discharged	North	AS_Kasenga_Cepac	Not enrolled
372	2016 - 28	Dry	F	Under5	1	Discharged	North	AS_Kasenga_Cepac	Not enrolled
373	2016 - 28	Dry	F	5to15	4	Discharged	North	AS_Kasenga_Cepac	Positive
374	2016 - 28	Dry	F	Over15	2	Discharged	South	AS_Kalundu_Cepac	Not enrolled
375	2016 - 28	Dry	M	Over15	0	Death	South	AS_Kalundu_Etat	Not enrolled
376	2016 - 28	Dry	F	5to15	4	Discharged	South	AS_Kabindula	Positive
377	2016 - 28	Dry	F	Over15		Transferred	North	AS_Kavimvira	Positive
378	2016 - 28	Dry	M	5to15	4	Discharged	South	AS_Kabindula	Positive
379	2016 - 28	Dry	F	Over15	2	Discharged	Centre	AS_Saint_Paul	Positive
380	2016 - 28	Dry	F	Over15	1	Discharged	Centre	AS_Mitumba	Not enrolled
381	2016 - 28	Dry	M	5to15	3	Discharged	North	AS_Kasenga_Cepac	Positive
382	2016 - 28	Dry	M	Under5	0	Discharged	Centre	AS_Mitumba	Not enrolled
383	2016 - 28	Dry	M	5to15	2	Discharged	Centre	AS_Mitumba	Negative
384	2016 - 28	Dry	F	5to15	2	Discharged	Centre	AS_Mitumba	Positive
385	2016 - 28	Dry	F	Over15	5	Discharged		Hors_Uvira	Not enrolled
386	2016 - 28	Dry	M	Over15	3	Discharged	Centre	AS_Mitumba	Positive
387	2016 - 28	Dry	F	Over15	6	Discharged	Centre	AS_RombeI	Negative
388	2016 - 28	Dry	F	Over15	2	Discharged	North	AS_Kiyaya	Negative
389	2016 - 28	Dry	M	Over15	1	Discharged	Centre	AS_Kimanga	Not enrolled
390	2016 - 28	Dry	M	Over15			South	AS_Kalundu_Cepac	Not enrolled
391	2016 - 28	Dry	F	Over15	5	Discharged	South	AS_Kalundu_Etat	Positive
392	2016 - 28	Dry	M	Over15	2	Discharged	Centre	AS_Kimanga	Negative
393	2016 - 28	Dry	M	Over15	1	Discharged	Centre	AS_Mulongwe	Negative
394	2016 - 28	Dry	M	Over15	0	Transferred	South	AS_Nyamianda	Positive
395	2016 - 28	Dry	M	Over15	2	Discharged	Centre	AS_Mulongwe	Negative
396	2016 - 28	Dry	F	5to15	2	Discharged	Centre	AS_Mulongwe	Not enrolled
397	2016 - 28	Dry	F	Over15	3	Discharged	Centre	AS_Mulongwe	Negative
398	2016 - 28	Dry	M	Over15	3	Discharged	Centre	AS_Mitumba	Positive
399	2016 - 28	Dry	M	Over15	0	Discharged	Centre	AS_Mitumba	Not enrolled
400	2016 - 28	Dry	F	5to15	4	Discharged	South	AS_Kalundu_Catholique	Positive
401	2016 - 28	Dry	M	Over15	3	Discharged	North	AS_Kasenga_Cepac	Positive
402	2016 - 28	Dry	F	Over15	4	Discharged	South	AS_Kalundu_Cepac	Negative
403	2016 - 28	Dry	M	Over15	3	Discharged	Centre	AS_Tanganyika	Positive
404	2016 - 28	Dry	F	Over15	3	Discharged	North	AS_Kasenga_Cepac	Not enrolled
405	2016 - 28	Dry	F	5to15	3	Discharged	South	AS_Kalundu_Etat	Not enrolled
406	2016 - 28	Dry	M	Over15	1	Discharged	Centre	AS_Kimanga	Not enrolled
407	2016 - 28	Dry	F	Over15	1	Discharged	South	AS_Kabindula	Not enrolled
408	2016 - 28	Dry	F	5to15	2	Discharged	North	AS_Kilomoni	Not enrolled
409	2016 - 28	Dry	F	5to15	2	Discharged	South	AS_Kalundu_Cepac	Not enrolled
410	2016 - 28	Dry	M	Over15	2	Discharged	South	AS_Kalundu_Cepac	Negative
411	2016 - 28	Dry	M	Under5	2	Discharged	Centre	AS_Mitumba	Negative
412	2016 - 28	Dry	M	Over15	3	Discharged	North	AS_Kasenga_Cepac	Negative
413	2016 - 28	Dry	M	5to15	2	Discharged	South	AS_Kabindula	Not enrolled
414	2016 - 28	Dry	F	Over15	2	Discharged	Centre	AS_Mulongwe	Negative
415	2016 - 28	Dry	M	Over15	2	Discharged	Centre	AS_Saint_Paul	Positive
416	2016 - 28	Dry	F	Under5	2	Transferred	Centre	AS_Kimanga	Not enrolled
417	2016 - 29	Dry	M	Under5	0	Transferred	South	AS_Kalundu_Etat	Not enrolled
418	2016 - 29	Dry	F	5to15	0	Transferred	North	AS_Kasenga_Etat	Negative
419	2016 - 29	Dry	F	5to15	2	Discharged	North	AS_Kasenga_Etat	Positive
420	2016 - 29	Dry	F	Over15	2	Discharged	North	AS_Kasenga_Cepac	Negative
421	2016 - 29	Dry	F	Under5	1	Discharged	North	AS_Kasenga_Cepac	Negative
422	2016 - 29	Dry	M	5to15			North	AS_Kasenga_Cepac	Negative
423	2016 - 29	Dry	F	Over15	2	Discharged	Centre	AS_RombeI	Negative
424	2016 - 29	Dry	F	Over15	1	Discharged	North	AS_Kasenga_Etat	Positive
425	2016 - 29	Dry	M	Over15	1	Discharged	Centre	AS_Mitumba	Negative
426	2016 - 29	Dry	M	5to15	1	Discharged	North	AS_Kasenga_Cepac	Not enrolled
427	2016 - 29	Dry	F	Over15			South	AS_Kalundu_Etat	Positive
428	2016 - 29	Dry	M	Over15	3	Discharged	Centre	AS_Mulongwe	Negative
429	2016 - 29	Dry	F	Over15			Centre	AS_Mulongwe	Not enrolled
430	2016 - 29	Dry	F	Over15	1	Transferred	South	AS_Kalundu_Etat	Not enrolled
431	2016 - 29	Dry	F	Over15	2	Discharged	South	AS_Kalundu_Catholique	Negative
432	2016 - 29	Dry	M	Over15			Centre	AS_Saint_Paul	Positive
433	2016 - 29	Dry	F	5to15	2	Discharged	North	AS_Kasenga_Cepac	Negative
434	2016 - 29	Dry	F	Over15	3	Discharged	Centre	AS_Saint_Paul	Negative
435	2016 - 29	Dry	M	Over15	2	Discharged	Centre	AS_Saint_Paul	Positive
436	2016 - 29	Dry	M	Over15	2	Discharged	North	AS_Kasenga_Etat	Negative
437	2016 - 29	Dry	F	Over15	2	Discharged	Centre	AS_Saint_Paul	Positive
438	2016 - 29	Dry	F	5to15	3	Discharged	North	AS_Kasenga_Etat	Positive
439	2016 - 29	Dry	F	Under5	0	Transferred	South	AS_Kalundu_Cepac	Not enrolled
440	2016 - 29	Dry	F	Over15	2	Discharged	South	AS_Kalundu_Catholique	Negative
441	2016 - 29	Dry	F	Under5	0	Transferred	North	AS_Kiyaya	Negative
442	2016 - 29	Dry	F	Over15	2	Discharged	Centre	AS_Saint_Paul	Negative
443	2016 - 29	Dry	M	Over15		Transferred	South	AS_Kalundu_Cepac	Not enrolled
444	2016 - 29	Dry	M	5to15			Centre	AS_Tanganyika	Positive
445	2016 - 29	Dry	F	Over15		Transferred	South	AS_Kalundu_Etat	Positive
446	2016 - 29	Dry	M	Over15			Centre	AS_Mulongwe	Positive
447	2016 - 30	Dry	F	Over15	1	Discharged	Centre	AS_Mitumba	Negative
448	2016 - 30	Dry	F	Over15	2	Discharged		Hors_Uvira	Negative
449	2016 - 30	Dry	M	Over15	0	Discharged	Centre	AS_Mulongwe	Negative
450	2016 - 30	Dry	M	Over15	0	Discharged	North	AS_Kasenga_Etat	Negative
451	2016 - 30	Dry	F	Over15			South	AS_Kabindula	Not enrolled
452	2016 - 30	Dry	M	Over15	3	Discharged	South	AS_Kalundu_Etat	Not enrolled
453	2016 - 30	Dry	M	Over15	2	Discharged	Centre	AS_Mulongwe	Positive
454	2016 - 30	Dry	M	Over15	2	Discharged	South	AS_Kabindula	Negative
455	2016 - 30	Dry	M	5to15			Centre	AS_Mitumba	Positive
456	2016 - 30	Dry	M	5to15	2	Discharged	Centre	AS_Mulongwe	Negative
457	2016 - 30	Dry	M	5to15			South	AS_Kalundu_Cepac	Positive
458	2016 - 30	Dry	M	5to15	2	Discharged	South	AS_Kalundu_Etat	Positive
459	2016 - 30	Dry	F	Under5	1	Discharged	South	AS_Kabindula	Not enrolled
460	2016 - 30	Dry	M	Under5	1	Discharged	South	AS_Kabindula	Negative
461	2016 - 30	Dry	M	Under5	0	Transferred	North	AS_Kasenga_Cepac	Negative
462	2016 - 30	Dry	F	Over15			South	AS_Kalundu_Cepac	Negative
463	2016 - 30	Dry	F	5to15			North	AS_Kasenga_Etat	Not enrolled
464	2016 - 30	Dry	F	5to15	4	Discharged	North	AS_Kiyaya	Positive
465	2016 - 30	Dry	F	Over15	1	Discharged		Hors_Uvira	Not enrolled
466	2016 - 30	Dry	F	Over15	3	Discharged	South	AS_Kalundu_Cepac	Negative
467	2016 - 30	Dry	M	Over15	5	Discharged	South	AS_Kalundu_Catholique	Positive
468	2016 - 30	Dry	M	5to15	4	Discharged	South	AS_Kalundu_Cepac	Negative
469	2016 - 30	Dry	M	Over15	0	Discharged	Centre	AS_Mulongwe	Positive
470	2016 - 30	Dry	M	Over15	1	Discharged	South	AS_Kabindula	Positive
471	2016 - 30	Dry	M	Over15			South	AS_Nyamianda	Not enrolled
472	2016 - 30	Dry	F	Over15	0	Discharged	South	AS_Kabindula	Not enrolled
473	2016 - 30	Dry	F	5to15	1	Discharged	South	AS_Kalundu_Etat	Negative
474	2016 - 30	Dry	M	5to15	2	Discharged	South	AS_Kalundu_Cepac	Negative
475	2016 - 30	Dry	M	5to15	1	Discharged	Centre	AS_Tanganyika	Not enrolled
476	2016 - 30	Dry	F	Over15			South	AS_Kalundu_Cepac	Not enrolled
477	2016 - 30	Dry	F	Over15	2	Discharged	North	AS_Kasenga_Cepac	Not enrolled
478	2016 - 30	Dry	F	Over15			South	AS_Nyamianda	Not enrolled
479	2016 - 30	Dry	M	5to15	2	Discharged	South	AS_Kalundu_Cepac	Not enrolled
480	2016 - 30	Dry	M	Over15	4	Discharged	South	AS_Kalundu_Cepac	Positive
481	2016 - 30	Dry	F	Over15			Centre	AS_Saint_Paul	Positive
482	2016 - 30	Dry	F	5to15	2	Discharged	South	AS_Kalundu_Cepac	Positive
483	2016 - 30	Dry	M	5to15		Transferred	South	AS_Kalundu_Cepac	Positive
484	2016 - 30	Dry	M	5to15			South	AS_Kabindula	Positive
485	2016 - 30	Dry	F	Over15	1	Discharged	Centre	AS_Mulongwe	Negative
486	2016 - 30	Dry	M	5to15	2	Discharged	Centre	AS_Saint_Paul	Positive
487	2016 - 30	Dry	M	Under5	3	Discharged	Centre	AS_Saint_Paul	Positive
488	2016 - 30	Dry	F	5to15	1	Discharged	North	AS_Kasenga_Cepac	Not enrolled
489	2016 - 30	Dry	F	Over15	2	Discharged	Centre	AS_Tanganyika	Not enrolled
490	2016 - 30	Dry	M	5to15	2	Discharged	North	AS_Kasenga_Cepac	Negative
491	2016 - 30	Dry	M	Over15	2	Discharged	Centre	AS_Mitumba	Not enrolled
492	2016 - 30	Dry	F	Over15			North	AS_Kasenga_Cepac	Not enrolled
493	2016 - 30	Dry	M	Over15	2	Discharged	North	AS_Kasenga_Cepac	Not enrolled
494	2016 - 30	Dry	M	Over15	1	Discharged	Centre	AS_Saint_Paul	Negative
495	2016 - 30	Dry	M	Over15	1	Discharged	Centre	AS_Mitumba	Positive
496	2016 - 30	Dry	F	Over15	2	Discharged	North	AS_Kasenga_Cepac	Positive
497	2016 - 30	Dry	M	Over15	1	Discharged	North	AS_Kasenga_Cepac	Positive
498	2016 - 30	Dry	M	Under5	3	Discharged	South	AS_Kabindula	Positive
499	2016 - 30	Dry	M	5to15			North	AS_Kasenga_Etat	Negative
500	2016 - 30	Dry	M	Under5	3	Discharged	South	AS_Nyamianda	Positive
501	2016 - 30	Dry	M	Under5	3	Discharged	South	AS_Kalundu_Cepac	Positive
502	2016 - 30	Dry	M	Over15	3	Discharged	South	AS_Kalundu_Cepac	Negative
503	2016 - 30	Dry	F	Over15	2	Discharged	North	AS_Kasenga_Cepac	Positive
504	2016 - 30	Dry	F	5to15	1	Discharged		Hors_Uvira	Positive
505	2016 - 30	Dry	M	Under5	1	Discharged	South	AS_Kabindula	Not enrolled
506	2016 - 30	Dry	F	Over15	1	Transferred	South	AS_Kabindula	Positive
507	2016 - 30	Dry	F	Over15	4	Discharged	South	AS_Kalundu_Etat	Positive
508	2016 - 30	Dry	M	Over15	1	Discharged	South	AS_Kabindula	Positive
509	2016 - 30	Dry	M	Over15	3	Discharged	South	AS_Kabindula	Positive
510	2016 - 30	Dry	M	Over15	2	Discharged	South	AS_Kalundu_Cepac	Not enrolled
511	2016 - 30	Dry	M	5to15	1	Discharged	North	AS_Kasenga_Cepac	Not enrolled
512	2016 - 30	Dry	F	Over15	2	Discharged	South	AS_Nyamianda	Not enrolled
513	2016 - 30	Dry	M	Over15	2	Discharged	North	AS_Kasenga_Cepac	Negative
514	2016 - 30	Dry	M	5to15	1	Discharged	South	AS_Kalundu_Cepac	Negative
515	2016 - 30	Dry	M	Over15	3	Discharged	South	AS_Kalundu_Etat	Positive
516	2016 - 30	Dry	F	Over15	2	Discharged	South	AS_Kalundu_Cepac	Positive
517	2016 - 30	Dry	F	Under5	4	Discharged	South	AS_Kalundu_Etat	Negative
518	2016 - 30	Dry	F	5to15	2	Discharged	South	AS_Kalundu_Cepac	Negative
519	2016 - 31	Dry	F	Under5	3	Discharged	South	AS_Kabindula	Negative
520	2016 - 31	Dry	M	Under5	1	Discharged	Centre	AS_Kimanga	Negative
521	2016 - 31	Dry	F	Over15	2	Discharged	Centre	AS_Mulongwe	Positive
522	2016 - 31	Dry	F	Over15	2	Discharged	South	AS_Kalundu_Etat	Negative
523	2016 - 31	Dry	F	5to15	3	Discharged	South	AS_Kalundu_Cepac	Positive
524	2016 - 31	Dry	M	5to15	3	Discharged	Centre	AS_Saint_Paul	Not enrolled
525	2016 - 31	Dry	F	Over15	1	Discharged	South	AS_Kabindula	Not enrolled
526	2016 - 31	Dry	M	Over15	1	Discharged	South	AS_Kabindula	Not enrolled
527	2016 - 31	Dry	M	5to15	1	Discharged	Centre	AS_Mitumba	Not enrolled
528	2016 - 31	Dry	F	5to15	2	Discharged	South	AS_Nyamianda	Negative
529	2016 - 31	Dry	M	5to15	4	Discharged	Centre	AS_Mulongwe	Negative
530	2016 - 31	Dry	F	Over15	2	Discharged	Centre	AS_Mitumba	Positive
531	2016 - 31	Dry	M	Over15	2	Discharged	Centre	AS_Saint_Paul	Negative
532	2016 - 31	Dry	F	5to15	2	Discharged	South	AS_Kalundu_Cepac	Not enrolled
533	2016 - 31	Dry	F	5to15	1	Discharged	North	AS_Kasenga_Cepac	Not enrolled
534	2016 - 31	Dry	F	Over15	1	Discharged	North	AS_Kasenga_Etat	Negative
535	2016 - 31	Dry	F	5to15	1	Discharged	South	AS_Kabindula	Negative
536	2016 - 31	Dry	F	Over15	2	Discharged	Centre	AS_RombeI	Negative
537	2016 - 31	Dry	M	Under5	1	Discharged	Centre	AS_Saint_Paul	Negative
538	2016 - 31	Dry	M	Over15	4	Discharged	Centre	AS_Saint_Paul	Positive
539	2016 - 31	Dry	M	Over15	1	Discharged	Centre	AS_Mulongwe	Negative
540	2016 - 31	Dry	F	Over15			South	AS_Kalundu_Cepac	Positive
541	2016 - 31	Dry	F	5to15	2	Discharged	Centre	AS_Kimanga	Positive
542	2016 - 31	Dry	M	Over15	1	Discharged	South	AS_Kalundu_Cepac	Negative
543	2016 - 31	Dry	F	Over15	2	Discharged	South	AS_Nyamianda	Positive
544	2016 - 31	Dry	F	Over15	2	Discharged	South	AS_Kalundu_Cepac	Negative
545	2016 - 31	Dry	F	Under5	1	Discharged	South	AS_Kabindula	Positive
546	2016 - 31	Dry	F	Over15	1	Discharged	Centre	AS_Kimanga	Not enrolled
547	2016 - 31	Dry	M	Under5	2	Transferred	South	AS_Kalundu_Etat	Positive
548	2016 - 31	Dry	M	5to15	2	Transferred	North	AS_Kiyaya	Positive
549	2016 - 31	Dry	F	5to15	2	Discharged	Centre	AS_Mulongwe	Positive
550	2016 - 31	Dry	F	Under5			North	AS_Kasenga_Cepac	Positive
551	2016 - 31	Dry	F	5to15	0	Discharged	Centre	AS_Tanganyika	Positive
552	2016 - 31	Dry	F	Over15			North	AS_Kasenga_Cepac	Positive
553	2016 - 31	Dry	F	5to15			Centre	AS_Mulongwe	Positive
554	2016 - 31	Dry	M	5to15	2	Discharged	South	AS_Kabindula	Not enrolled
555	2016 - 31	Dry	M	Over15			Centre	AS_RombeI	Positive
556	2016 - 31	Dry	F	Over15	3	Discharged	South	AS_Kalundu_Etat	Negative
557	2016 - 31	Dry	F	Under5		Transferred	North	AS_Kavimvira	Not enrolled
558	2016 - 31	Dry	M	5to15		Transferred	Centre	AS_Saint_Paul	Not enrolled
559	2016 - 31	Dry	F	Over15	2	Discharged	South	AS_Kabindula	Not enrolled
560	2016 - 31	Dry	M	Over15	2	Discharged	Centre	AS_Tanganyika	Not enrolled
561	2016 - 31	Dry	F	Over15				Hors_Uvira	Negative
562	2016 - 31	Dry	F	Over15			South	AS_Kabindula	Positive
563	2016 - 31	Dry	M	Over15	1	Discharged		Hors_Uvira	Negative
564	2016 - 31	Dry	F	Over15	1	Discharged		Hors_Uvira	Not enrolled
565	2016 - 31	Dry	F	Over15	1	Discharged	South	AS_Kalundu_Cepac	Not enrolled
566	2016 - 31	Dry	F	Over15	1	Discharged	South	AS_Kalundu_Etat	Negative
567	2016 - 31	Dry	M	Over15	4	Discharged	Centre	AS_Saint_Paul	Positive
568	2016 - 31	Dry	M	5to15	1	Discharged	South	AS_Nyamianda	Negative
569	2016 - 31	Dry	F	Over15			North	AS_Kavimvira	Positive
570	2016 - 31	Dry	F	Over15			North	AS_Kasenga_Etat	Negative
571	2016 - 31	Dry	F	Over15	0	Discharged	North	AS_Kasenga_Cepac	Negative
572	2016 - 31	Dry	F	Over15	1	Discharged	Centre	AS_RombeI	Negative
573	2016 - 31	Dry	M	Over15	0	Discharged	Centre	AS_Mitumba	Negative
574	2016 - 31	Dry	F	Under5			South	AS_Kalundu_Etat	Not enrolled
575	2016 - 31	Dry	F	Under5			South	AS_Kabindula	Positive
576	2016 - 31	Dry	F	Over15	1	Discharged	South	AS_Kalundu_Etat	Negative
577	2016 - 31	Dry	M	Over15	3	Discharged	South	AS_Kalundu_Etat	Not enrolled
578	2016 - 31	Dry	F	Over15			North	AS_Kasenga_Cepac	Not enrolled
579	2016 - 31	Dry	M	Under5	3	Transferred	South	AS_Kalundu_Etat	Not enrolled
580	2016 - 31	Dry	M	Over15	1	Discharged	Centre	AS_Mulongwe	Not enrolled
581	2016 - 31	Dry	M	5to15	2	Discharged	South	AS_Kabindula	Not enrolled
582	2016 - 31	Dry	F	5to15			North	AS_Kasenga_Cepac	Not enrolled
583	2016 - 31	Dry	F	Over15			South	AS_Kalundu_Cepac	Negative
584	2016 - 31	Dry	M	Under5	2	Discharged	South	AS_Kalundu_Etat	Positive
585	2016 - 31	Dry	F	Over15	3	Discharged	North	AS_Kasenga_Etat	Positive
586	2016 - 31	Dry	M	Over15	3	Discharged	South	AS_Kalundu_Cepac	Negative
587	2016 - 31	Dry	F	Over15			South	AS_Kalundu_Catholique	Positive
588	2016 - 31	Dry	M	Over15	3	Discharged	South	AS_Kalundu_Cepac	Positive
589	2016 - 31	Dry	F	Over15	1	Discharged	Centre	AS_Saint_Paul	Not enrolled
590	2016 - 31	Dry	F	Over15	4	Discharged	North	AS_Kasenga_Etat	Positive
591	2016 - 31	Dry	M	Over15	3	Discharged	South	AS_Kabindula	Positive
592	2016 - 31	Dry	F	Under5			North	AS_Kasenga_Cepac	Not enrolled
593	2016 - 31	Dry	M	Over15			South	AS_Nyamianda	Not enrolled
594	2016 - 31	Dry	F	Over15	1	Discharged	South	AS_Kabindula	Positive
595	2016 - 31	Dry	M	Over15			North	AS_Kiyaya	Negative
596	2016 - 31	Dry	F	Under5			South	AS_Kalundu_Cepac	Not enrolled
597	2016 - 31	Dry	M	5to15	1	Transferred	North	AS_Kiyaya	Positive
598	2016 - 31	Dry	M	Over15	3	Discharged	North	AS_Kavimvira	Positive
599	2016 - 31	Dry	M	Over15	1	Discharged	Centre	AS_RombeI	Negative
600	2016 - 32	Dry	F	Under5	0	Discharged	North	AS_Kasenga_Cepac	Negative
601	2016 - 32	Dry	M	Over15	1	Discharged	Centre	AS_Mitumba	Not enrolled
602	2016 - 32	Dry	M	Over15	1	Discharged	South	AS_Kalundu_Etat	Positive
603	2016 - 32	Dry	F	Over15	3	Transferred	Centre	AS_Tanganyika	Positive
604	2016 - 32	Dry	F	Over15	2	Discharged	North	AS_Kasenga_Etat	Positive
605	2016 - 32	Dry	F	5to15	2	Discharged	North	AS_Kasenga_Cepac	Positive
606	2016 - 32	Dry	F	Under5	1	Discharged	South	AS_Kalundu_Cepac	Positive
607	2016 - 32	Dry	F	Over15	2	Discharged	Centre	AS_Mitumba	Positive
608	2016 - 32	Dry	F	5to15	2	Discharged	North	AS_Kavimvira	Not enrolled
609	2016 - 32	Dry	F	Over15			North	AS_Kilomoni	Not enrolled
610	2016 - 32	Dry	M	5to15	1	Discharged	North	AS_Kasenga_Cepac	Not enrolled
611	2016 - 32	Dry	F	Over15	2	Discharged	South	AS_Kalundu_Etat	Negative
612	2016 - 32	Dry	M	Under5	4	Discharged	Centre	AS_Saint_Paul	Negative
613	2016 - 32	Dry	F	5to15	1	Discharged	North	AS_Kasenga_Cepac	Not enrolled
614	2016 - 32	Dry	M	Under5	2	Discharged	North	AS_Kavimvira	Not enrolled
615	2016 - 32	Dry	M	5to15	1	Discharged	Centre	AS_Mitumba	Not enrolled
616	2016 - 32	Dry	F	Over15	2	Discharged	Centre	AS_Mitumba	Not enrolled
617	2016 - 32	Dry	F	5to15	1	Discharged	South	AS_Kalundu_Cepac	Positive
618	2016 - 32	Dry	M	Under5	1	Discharged	North	AS_Kasenga_Cepac	Not enrolled
619	2016 - 32	Dry	F	Under5	2	Discharged	South	AS_Nyamianda	Negative
620	2016 - 32	Dry	M	Over15	2	Discharged	Centre	AS_Saint_Paul	Negative
621	2016 - 32	Dry	F	5to15	4	Discharged	Centre	AS_Mitumba	Positive
622	2016 - 32	Dry	M	Under5	0	Discharged	North	AS_Kasenga_Etat	Negative
623	2016 - 32	Dry	F	Over15	3	Discharged	South	AS_Kabindula	Positive
624	2016 - 32	Dry	M	5to15	1	Discharged	South	AS_Kalundu_Cepac	Not enrolled
625	2016 - 32	Dry	M	Over15	0	Discharged	Centre	AS_Mulongwe	Not enrolled
626	2016 - 32	Dry	F	5to15	1	Discharged	South	AS_Kabindula	Not enrolled
627	2016 - 32	Dry	F	5to15	1	Discharged	South	AS_Kabindula	Not enrolled
628	2016 - 32	Dry	M	Over15	3	Discharged	South	AS_Kalundu_Cepac	Not enrolled
629	2016 - 32	Dry	M	Over15	3	Discharged	North	AS_Kasenga_Cepac	Not enrolled
630	2016 - 32	Dry	M	Under5	3	Discharged	North	AS_Kasenga_Etat	Not enrolled
631	2016 - 32	Dry	M	5to15	1	Discharged	North	AS_Kasenga_Etat	Negative
632	2016 - 32	Dry	M	5to15	1	Discharged	North	AS_Kasenga_Cepac	Negative
633	2016 - 32	Dry	M	Over15	1	Discharged	South	AS_Kalundu_Etat	Positive
634	2016 - 32	Dry	M	Over15	1	Discharged	North	AS_Kiyaya	Not enrolled
635	2016 - 32	Dry	F	Under5			North	AS_Kilomoni	Negative
636	2016 - 32	Dry	M	Over15	0	Discharged	South	AS_Kabindula	Negative
637	2016 - 32	Dry	M	Over15	1	Discharged	Centre	AS_Mulongwe	Negative
638	2016 - 32	Dry	F	5to15	1	Discharged	North	AS_Kasenga_Etat	Negative
639	2016 - 32	Dry	M	Under5	1	Discharged	Centre	AS_Mulongwe	Negative
640	2016 - 32	Dry	F	Under5	0	Discharged	North	AS_Kilomoni	Negative
641	2016 - 32	Dry	M	Over15	1	Discharged	Centre	AS_RombeI	Positive
642	2016 - 32	Dry	F	Under5	3	Discharged	South	AS_Kabindula	Positive
643	2016 - 32	Dry	F	Over15	1	Discharged	South	AS_Kabindula	Not enrolled
644	2016 - 32	Dry	F	Over15	3	Discharged	North	AS_Kasenga_Etat	Not enrolled
645	2016 - 32	Dry	F	Over15	3	Discharged	North	AS_Kilomoni	Positive
646	2016 - 32	Dry	F	5to15	2	Discharged	Centre	AS_Mitumba	Positive
647	2016 - 32	Dry	M	Over15	2	Discharged	North	AS_Kilomoni	Positive
648	2016 - 32	Dry	M	5to15	3	Discharged	North	AS_Kiyaya	Positive
649	2016 - 32	Dry	M	Under5		Transferred	South	AS_Nyamianda	Negative
650	2016 - 32	Dry	F	5to15	2	Discharged	North	AS_Kilomoni	Positive
651	2016 - 32	Dry	M	5to15	2	Discharged	Centre	AS_Mulongwe	Not enrolled
652	2016 - 32	Dry	F	Over15	1	Discharged	North	AS_Kasenga_Cepac	Not enrolled
653	2016 - 32	Dry	M	5to15	2	Discharged	North	AS_Kavimvira	Not enrolled
654	2016 - 32	Dry	F	Over15			North	AS_Kasenga_Etat	Positive
655	2016 - 32	Dry	F	Over15	1	Discharged	North	AS_Kavimvira	Not enrolled
656	2016 - 32	Dry	F	Over15	1	Discharged	Centre	AS_Saint_Paul	Not enrolled
657	2016 - 32	Dry	F	5to15	3	Discharged	Centre	AS_Saint_Paul	Positive
658	2016 - 32	Dry	F	Under5	1	Discharged	North	AS_Kasenga_Etat	Positive
659	2016 - 32	Dry	F	Over15	2	Discharged	South	AS_Kalundu_Catholique	Positive
660	2016 - 32	Dry	M	Over15	3	Discharged	North	AS_Kiyaya	Positive
661	2016 - 32	Dry	M	Over15	1	Discharged	North	AS_Kasenga_Cepac	Negative
662	2016 - 32	Dry	M	5to15	2	Discharged	North	AS_Kasenga_Etat	Negative
663	2016 - 32	Dry	M	Over15	1	Discharged	Centre	AS_Mitumba	Not enrolled
664	2016 - 32	Dry	M	5to15	4	Discharged	North	AS_Kasenga_Etat	Negative
665	2016 - 32	Dry	M	5to15	3	Discharged	North	AS_Kilomoni	Negative
666	2016 - 32	Dry	F	Over15	1	Discharged	North	AS_Kasenga_Etat	Not enrolled
667	2016 - 32	Dry	F	5to15	1	Discharged	North	AS_Kasenga_Etat	Not enrolled
668	2016 - 33	Dry	F	Over15	0	Discharged	Centre	AS_Saint_Paul	Negative
669	2016 - 33	Dry	M	5to15	2	Discharged	North	AS_Kilomoni	Negative
670	2016 - 33	Dry	F	5to15	3	Discharged	North	AS_Kasenga_Etat	Positive
671	2016 - 33	Dry	F	Over15	1	Discharged	North	AS_Kavimvira	Negative
672	2016 - 33	Dry	M	Over15	2	Discharged	Centre	AS_Mulongwe	Negative
673	2016 - 33	Dry	F	Over15	1	Discharged	North	AS_Kavimvira	Positive
674	2016 - 33	Dry	M	5to15	2	Discharged	North	AS_Kiyaya	Positive
675	2016 - 33	Dry	M	Over15	2	Discharged	South	AS_Nyamianda	Not enrolled
676	2016 - 33	Dry	F	5to15	1	Discharged	North	AS_Kavimvira	Positive
677	2016 - 33	Dry	M	5to15	2	Discharged	North	AS_Kasenga_Etat	Not enrolled
678	2016 - 33	Dry	M	Over15	3	Discharged	Centre	AS_Mulongwe	Negative
679	2016 - 33	Dry	M	Over15	2	Discharged	Centre	AS_Mulongwe	Not enrolled
680	2016 - 33	Dry	F	Under5	2	Discharged	North	AS_Kasenga_Cepac	Positive
681	2016 - 33	Dry	M	Under5	0	Discharged	North	AS_Kiyaya	Negative
682	2016 - 33	Dry	M	Over15	2	Discharged	South	AS_Kalundu_Catholique	Negative
683	2016 - 33	Dry	M	5to15	1	Discharged	South	AS_Kalundu_Cepac	Negative
684	2016 - 33	Dry	M	Over15	1	Discharged	Centre	AS_Saint_Paul	Not enrolled
685	2016 - 33	Dry	M	Under5	1	Discharged	North	AS_Kasenga_Cepac	Not enrolled
686	2016 - 33	Dry	F	Under5	4	Discharged	North	AS_Kasenga_Cepac	Positive
687	2016 - 33	Dry	F	Over15	2	Discharged	South	AS_Kalundu_Cepac	Negative
688	2016 - 33	Dry	F	Over15	2	Discharged	Centre	AS_Mitumba	Negative
689	2016 - 33	Dry	M	Under5		Transferred	North	AS_Kasenga_Cepac	Not enrolled
690	2016 - 33	Dry	M	Over15	2	Discharged	North	AS_Kasenga_Cepac	Negative
691	2016 - 33	Dry	F	Over15	1	Discharged	South	AS_Kabindula	Negative
692	2016 - 33	Dry	F	Under5	2	Discharged	South	AS_Kalundu_Etat	Positive
693	2016 - 33	Dry	M	Over15	2	Discharged	North	AS_Kasenga_Etat	Negative
694	2016 - 33	Dry	F	Over15	4	Discharged		Hors_Uvira	Negative
695	2016 - 33	Dry	F	Over15	2	Discharged	Centre	AS_Mitumba	Not enrolled
696	2016 - 33	Dry	F	5to15	4	Discharged	South	AS_Kalundu_Etat	Positive
697	2016 - 33	Dry	F	5to15	2	Discharged	South	AS_Kalundu_Etat	Positive
698	2016 - 33	Dry	F	Over15	1	Transferred	Centre	AS_Saint_Paul	Not enrolled
699	2016 - 33	Dry	F	Over15	3	Discharged	South	AS_Nyamianda	Positive
700	2016 - 33	Dry	M	5to15	4	Discharged	South	AS_Kalundu_Cepac	Positive
701	2016 - 33	Dry	F	Over15	1	Discharged	South	AS_Kalundu_Cepac	Positive
702	2016 - 33	Dry	M	Under5	1	Discharged	North	AS_Kavimvira	Not enrolled
703	2016 - 33	Dry	M	Over15	2	Discharged	South	AS_Kalundu_Cepac	Positive
704	2016 - 33	Dry	M	Over15	1	Discharged	North	AS_Kasenga_Etat	Negative
705	2016 - 33	Dry	F	Over15	1	Discharged		Hors_Uvira	Negative
706	2016 - 33	Dry	M	5to15	3	Discharged	Centre	AS_Mulongwe	Negative
707	2016 - 33	Dry	F	Under5	1	Discharged	Centre	AS_Saint_Paul	Not enrolled
708	2016 - 33	Dry	F	Under5	3	Discharged	South	AS_Kalundu_Catholique	Negative
709	2016 - 33	Dry	M	5to15	0	Discharged	South	AS_Kalundu_Etat	Positive
710	2016 - 33	Dry	F	Over15	1	Discharged	South	AS_Kabindula	Negative
711	2016 - 33	Dry	M	Over15	1	Discharged	Centre	AS_Mitumba	Positive
712	2016 - 33	Dry	M	Under5	1	Discharged	North	AS_Kiyaya	Negative
713	2016 - 33	Dry	M	5to15	3	Discharged	South	AS_Nyamianda	Negative
714	2016 - 33	Dry	M	Under5	1	Discharged	South	AS_Kalundu_Cepac	Positive
715	2016 - 33	Dry	F	Over15	2	Discharged	North	AS_Kavimvira	Negative
716	2016 - 33	Dry	F	Under5	1	Transferred	South	AS_Kalundu_Etat	Not enrolled
717	2016 - 33	Dry	M	5to15	2	Discharged	South	AS_Kalundu_Cepac	Negative
718	2016 - 33	Dry	M	5to15	2	Discharged	North	AS_Kasenga_Etat	Positive
719	2016 - 33	Dry	F	5to15	2	Discharged	South	AS_Kabindula	Negative
720	2016 - 34	Dry	M	Over15	2	Discharged	North	AS_Kiyaya	Positive
721	2016 - 34	Dry	F	5to15	1	Discharged	Centre	AS_Mulongwe	Positive
722	2016 - 34	Dry	M	Over15	2	Discharged	North	AS_Kilomoni	Positive
723	2016 - 34	Dry	F	Under5	0	Discharged	North	AS_Kasenga_Cepac	Not enrolled
724	2016 - 34	Dry	F	Over15	3	Discharged	Centre	AS_Tanganyika	Negative
725	2016 - 34	Dry	F	5to15	1	Discharged	Centre	AS_Mulongwe	Negative
726	2016 - 34	Dry	F	Over15	2	Discharged	South	AS_Kalundu_Catholique	Positive
727	2016 - 34	Dry	M	Over15	2	Discharged	North	AS_Kavimvira	Positive
728	2016 - 34	Dry	F	Over15	2	Discharged	Centre	AS_Mulongwe	Negative
729	2016 - 34	Dry	F	Over15	5	Discharged	Centre	AS_Tanganyika	Negative
730	2016 - 34	Dry	M	Over15			Centre	AS_RombeI	Negative
731	2016 - 34	Dry	M	Under5	1	Discharged	Centre	AS_Tanganyika	Negative
732	2016 - 34	Dry	F	Under5			North	AS_Kavimvira	Positive
733	2016 - 34	Dry	M	Under5	2	Discharged	North	AS_Kavimvira	Negative
734	2016 - 34	Dry	F	5to15	1	Discharged	Centre	AS_RombeI	Negative
735	2016 - 34	Dry	F	Over15	2	Discharged	North	AS_Kasenga_Cepac	Positive
736	2016 - 34	Dry	F	Over15	0	Discharged	North	AS_Kasenga_Cepac	Not enrolled
737	2016 - 34	Dry	F	Under5	2	Discharged	Centre	AS_RombeI	Positive
738	2016 - 34	Dry	F	5to15	1	Discharged	North	AS_Kasenga_Cepac	Negative
739	2016 - 34	Dry	F	5to15	3	Discharged	South	AS_Kalundu_Catholique	Negative
740	2016 - 34	Dry	M	5to15	1	Discharged	Centre	AS_Mitumba	Negative
741	2016 - 34	Dry	M	Over15	2	Discharged	Centre	AS_Mitumba	Positive
742	2016 - 34	Dry	F	5to15	3	Discharged	North	AS_Kilomoni	Negative
743	2016 - 34	Dry	M	Over15	1	Discharged	South	AS_Nyamianda	Not enrolled
744	2016 - 34	Dry	M	Over15	2	Discharged	North	AS_Kilomoni	Not enrolled
745	2016 - 35	Dry	M	Under5	1	Discharged	Centre	AS_Mulongwe	Not enrolled
746	2016 - 35	Dry	M	Under5	0	Transferred	Centre	AS_RombeI	Not enrolled
747	2016 - 35	Dry	M	Over15	2	Discharged	North	AS_Kasenga_Cepac	Negative
748	2016 - 35	Dry	M	5to15	2	Discharged	North	AS_Kilomoni	Negative
749	2016 - 35	Dry	M	Under5	1	Discharged	Centre	AS_Mitumba	Not enrolled
750	2016 - 35	Dry	F	5to15	1	Transferred	North	AS_Kavimvira	Negative
751	2016 - 35	Dry	M	Over15	2	Discharged	North	AS_Kasenga_Etat	Not enrolled
752	2016 - 35	Dry	M	Under5	3	Discharged	Centre	AS_Tanganyika	Negative
753	2016 - 35	Dry	F	Under5	1	Discharged	North	AS_Kilomoni	Negative
754	2016 - 35	Dry	F	Over15	2	Discharged	North	AS_Kavimvira	Negative
755	2016 - 35	Dry	F	Over15	2	Discharged	North	AS_Kasenga_Etat	Negative
756	2016 - 35	Dry	F	Over15	2	Discharged	Centre	AS_Mitumba	Negative
757	2016 - 35	Dry	F	Over15	1	Discharged	South	AS_Kalundu_Cepac	Negative
758	2016 - 35	Dry	F	Over15			Centre	AS_Saint_Paul	Negative
759	2016 - 35	Dry	M	Under5	1	Discharged	North	AS_Kasenga_Etat	Negative
760	2016 - 35	Dry	F	Over15			Centre	AS_Saint_Paul	Negative
761	2016 - 35	Dry	F	Over15	1	Discharged	North	AS_Kasenga_Cepac	Not enrolled
762	2016 - 35	Dry	M	Over15	2	Discharged	North	AS_Kasenga_Cepac	Positive
763	2016 - 35	Dry	M	Over15	0	Transferred	South	AS_Kabindula	Negative
764	2016 - 35	Dry	M	Over15	0	Transferred	Centre	AS_Mulongwe	Not enrolled
765	2016 - 35	Dry	M	Under5	3	Discharged	North	AS_Kilomoni	Positive
766	2016 - 36	Dry	F	Under5	1	Discharged	Centre	AS_Saint_Paul	Negative
767	2016 - 36	Dry	F	Under5	0	Transferred	South	AS_Kalundu_Etat	Not enrolled
768	2016 - 36	Dry	M	5to15	1	Transferred	Centre	AS_Tanganyika	Positive
769	2016 - 36	Dry	M	5to15	2	Discharged	Centre	AS_Mitumba	Not enrolled
770	2016 - 36	Dry	F	Over15	2	Discharged	Centre	AS_Mulongwe	Negative
771	2016 - 36	Dry	F	Over15	2	Discharged	Centre	AS_Mulongwe	Positive
772	2016 - 36	Dry	M	5to15	0	Discharged	Centre	AS_Mulongwe	Not enrolled
773	2016 - 36	Dry	F	Over15	2	Discharged	North	AS_Kilomoni	Negative
774	2016 - 36	Dry	F	Over15	2	Discharged	Centre	AS_Mitumba	Negative
775	2016 - 36	Dry	M	5to15	2	Transferred	North	AS_Kasenga_Etat	Positive
776	2016 - 36	Dry	F	Over15	1	Discharged	North	AS_Kiyaya	Not enrolled
777	2016 - 36	Dry	F	Over15	3	Discharged	North	AS_Kasenga_Etat	Not enrolled
778	2016 - 36	Dry	F	Under5	3	Discharged	North	AS_Kasenga_Cepac	Negative
779	2016 - 36	Dry	M	Over15	3	Discharged	Centre	AS_Mitumba	Not enrolled
780	2016 - 36	Dry	M	Over15	3	Discharged	Centre	AS_Mitumba	Not enrolled
781	2016 - 36	Dry	F	5to15	3	Discharged	Centre	AS_Mitumba	Negative
782	2016 - 36	Dry	F	Over15	3	Discharged	Centre	AS_Mitumba	Not enrolled
783	2016 - 36	Dry	F	5to15	3	Discharged	Centre	AS_Mulongwe	Negative
784	2016 - 36	Dry	F	Over15	3	Discharged	Centre	AS_Mitumba	Not enrolled
785	2016 - 36	Dry	F	Over15	2	Discharged	South	AS_Kalundu_Cepac	Negative
786	2016 - 36	Dry	M	Over15	2	Discharged	North	AS_Kasenga_Cepac	Negative
787	2016 - 37	Dry	M	Over15	1	Discharged	South	AS_Kalundu_Etat	Negative
788	2016 - 37	Dry	M	Over15	1	Discharged	North	AS_Kilomoni	Positive
789	2016 - 37	Dry	F	5to15	1	Discharged	North	AS_Kasenga_Cepac	Negative
790	2016 - 37	Dry	M	5to15	2	Discharged	North	AS_Kasenga_Cepac	Negative
791	2016 - 37	Dry	F	Over15	1	Discharged	Centre	AS_Tanganyika	Not enrolled
792	2016 - 37	Dry	F	Over15	4	Discharged	Centre	AS_Mulongwe	Negative
793	2016 - 37	Dry	M	Over15	0	Transferred	North	AS_Kasenga_Cepac	Positive
794	2016 - 37	Dry	M	Over15	0	Discharged	South	AS_Kalundu_Etat	Negative
795	2016 - 37	Dry	F	Over15	0	Discharged	South	AS_Kalundu_Etat	Negative
796	2016 - 37	Dry	M	5to15	1	Discharged	North	AS_Kasenga_Cepac	Negative
797	2016 - 37	Dry	F	5to15	1	Discharged	North	AS_Kasenga_Etat	Not enrolled
798	2016 - 37	Dry	F	Over15	2	Discharged	North	AS_Kasenga_Etat	Not enrolled
799	2016 - 37	Dry	F	Over15	2	Discharged	Centre	AS_RombeI	Positive
800	2016 - 37	Dry	F	Over15	4	Discharged	North	AS_Kasenga_Cepac	Negative
801	2016 - 37	Dry	F	Over15	2	Discharged		Hors_Uvira	Positive
802	2016 - 37	Dry	F	Over15	1	Discharged	Centre	AS_Mitumba	Negative
803	2016 - 37	Dry	F	Over15	1	Discharged	Centre	AS_Saint_Paul	Negative
804	2016 - 37	Dry	M	5to15	3	Discharged	North	AS_Kasenga_Etat	Negative
805	2016 - 37	Dry	M	Over15	0	Death	Centre	AS_Mitumba	Not enrolled
806	2016 - 37	Dry	M	5to15	2	Discharged	North	AS_Kasenga_Cepac	Negative
807	2016 - 37	Dry	F	Over15	4	Discharged	North	AS_Kasenga_Etat	Positive
808	2016 - 37	Dry	F	Over15	2	Discharged	Centre	AS_Mitumba	Negative
809	2016 - 37	Dry	F	5to15	1	Discharged	Centre	AS_Mitumba	Not enrolled
810	2016 - 37	Dry	M	Over15	2	Discharged	North	AS_Kasenga_Cepac	Negative
811	2016 - 37	Dry	M	Over15	1	Discharged	North	AS_Kasenga_Etat	Positive
812	2016 - 37	Dry	M	Over15	2	Discharged	North	AS_Kasenga_Etat	Negative
813	2016 - 37	Dry	M	5to15	2	Discharged	North	AS_Kasenga_Cepac	Not enrolled
814	2016 - 37	Dry	M	Over15	1	Discharged	Centre	AS_Mitumba	Not enrolled
815	2016 - 37	Dry	M	5to15	1	Discharged	Centre	AS_Mulongwe	Not enrolled
816	2016 - 37	Dry	M	5to15	1	Discharged	Centre	AS_Mulongwe	Not enrolled
817	2016 - 37	Dry	M	Over15	2	Discharged	North	AS_Kasenga_Cepac	Not enrolled
818	2016 - 37	Dry	F	Over15	1	Discharged	North	AS_Kasenga_Cepac	Not enrolled
819	2016 - 37	Dry	M	Under5	0	Discharged	North	AS_Kasenga_Cepac	Not enrolled
820	2016 - 37	Dry	M	Under5	0	Discharged	North	AS_Kasenga_Cepac	Positive
821	2016 - 37	Dry	M	Under5	0	Discharged	North	AS_Kasenga_Etat	Positive
822	2016 - 37	Dry	M	5to15	1	Discharged	North	AS_Kasenga_Cepac	Negative
823	2016 - 37	Dry	F	5to15	2	Discharged	North	AS_Kasenga_Etat	Positive
824	2016 - 37	Dry	M	5to15	1	Discharged	Centre	AS_Mulongwe	Negative
825	2016 - 38	Dry	F	5to15	1	Discharged	North	AS_Kasenga_Etat	Not enrolled
826	2016 - 38	Dry	F	Over15	1	Discharged	South	AS_Kalundu_Cepac	Negative
827	2016 - 38	Dry	M	Over15	1	Discharged	North	AS_Kasenga_Etat	Negative
828	2016 - 38	Dry	M	Over15			Centre	AS_Mulongwe	Negative
829	2016 - 38	Dry	M	5to15	1	Discharged	Centre	AS_Mitumba	Positive
830	2016 - 38	Dry	M	Over15	0	Discharged	North	AS_Kasenga_Cepac	Positive
831	2016 - 38	Dry	F	Over15	1	Discharged	South	AS_Kalundu_Cepac	Negative
832	2016 - 38	Dry	F	5to15			North	AS_Kavimvira	Positive
833	2016 - 38	Dry	F	Over15	1	Discharged	North	AS_Kilomoni	Negative
834	2016 - 38	Dry	F	5to15	1	Discharged	North	AS_Kilomoni	Negative
835	2016 - 38	Dry	M	Over15	1	Discharged	Centre	AS_Mitumba	Negative
836	2016 - 38	Dry	M	Over15	1	Discharged	South	AS_Kalundu_Etat	Negative
837	2016 - 38	Dry	M	Over15	1	Discharged	Centre	AS_Mitumba	Not enrolled
838	2016 - 38	Dry	M	Over15	2	Discharged	Centre	AS_Mitumba	Negative
839	2016 - 38	Dry	F	Over15	1	Discharged	Centre	AS_Mitumba	Negative
840	2016 - 38	Dry	F	Under5	1	Discharged	Centre	AS_Mulongwe	Not enrolled
841	2016 - 38	Dry	M	5to15	1	Discharged	North	AS_Kasenga_Cepac	Negative
842	2016 - 39	Rainy	M	Over15	1	Discharged	Centre	AS_Mulongwe	Negative
843	2016 - 39	Rainy	M	Over15	4	Discharged	Centre	AS_Mulongwe	Positive
844	2016 - 39	Rainy	M	Over15	1	Discharged	Centre	AS_Mitumba	Not enrolled
845	2016 - 39	Rainy	F	Under5	1	Discharged	South	AS_Kabindula	Negative
846	2016 - 39	Rainy	M	5to15	2	Discharged	North	AS_Kavimvira	Positive
847	2016 - 39	Rainy	M	Over15	3	Discharged	North	AS_Kasenga_Etat	Positive
848	2016 - 39	Rainy	M	5to15	2	Discharged	South	AS_Kalundu_Catholique	Negative
849	2016 - 39	Rainy	F	Over15	1	Discharged	South	AS_Kalundu_Etat	Not enrolled
850	2016 - 39	Rainy	M	5to15	1	Discharged	South	AS_Kalundu_Cepac	Negative
851	2016 - 39	Rainy	F	Under5	1	Discharged	North	AS_Kilomoni	Positive
852	2016 - 39	Rainy	F	Over15	1	Discharged	North	AS_Kavimvira	Negative
853	2016 - 39	Rainy	M	5to15	1	Discharged	Centre	AS_Mulongwe	Negative
854	2016 - 39	Rainy	M	Over15	1	Discharged	Centre	AS_Mulongwe	Not enrolled
855	2016 - 39	Rainy	F	Over15	1	Discharged	North	AS_Kavimvira	Not enrolled
856	2016 - 39	Rainy	M	5to15	1	Discharged	North	AS_Kasenga_Cepac	Not enrolled
857	2016 - 39	Rainy	M	Over15	1	Discharged	Centre	AS_RombeI	Negative
858	2016 - 39	Rainy	F	Over15	1	Discharged	Centre	AS_Mitumba	Negative
859	2016 - 39	Rainy	F	Over15	1	Discharged	South	AS_Kalundu_Catholique	Negative
860	2016 - 39	Rainy	M	5to15	1	Discharged	North	AS_Kasenga_Etat	Negative
861	2016 - 39	Rainy	F	Over15	2	Discharged	Centre	AS_Saint_Paul	Negative
862	2016 - 39	Rainy	M	Under5	2	Discharged	North	AS_Kasenga_Etat	Positive
863	2016 - 39	Rainy	F	Over15	2	Discharged	South	AS_Nyamianda	Negative
864	2016 - 39	Rainy	F	Over15	2	Discharged	Centre	AS_Kimanga	Negative
865	2016 - 39	Rainy	F	Under5	2	Discharged	North	AS_Kilomoni	Negative
866	2016 - 39	Rainy	F	Under5	2	Discharged	North	AS_Kavimvira	Positive
867	2016 - 39	Rainy	F	5to15	2	Discharged	North	AS_Kavimvira	Positive
868	2016 - 40	Rainy	F	Under5	1	Discharged	North	AS_Kilomoni	Negative
869	2016 - 40	Rainy	M	5to15		Discharged	South	AS_Kalundu_Cepac	Not enrolled
870	2016 - 40	Rainy	F	Under5	0	Discharged	North	AS_Kasenga_Etat	Not enrolled
871	2016 - 40	Rainy	F	5to15		Discharged	North	AS_Kiyaya	Negative
872	2016 - 40	Rainy	F	5to15	0	Discharged	North	AS_Kilomoni	Negative
873	2016 - 40	Rainy	F	5to15	1	Discharged	North	AS_Kilomoni	Negative
874	2016 - 40	Rainy	F	Over15	1	Discharged	North	AS_Kilomoni	Not enrolled
875	2016 - 41	Dry	F	Over15	0	Discharged	North	AS_Kilomoni	Not enrolled
876	2016 - 41	Dry	F	Over15	3	Discharged	North	AS_Kilomoni	Positive
877	2016 - 41	Dry	F	Over15	4	Discharged	North	AS_Kilomoni	Negative
878	2016 - 41	Dry	M	Over15			South	AS_Kabindula	Negative
879	2016 - 41	Dry	F	Over15			North	AS_Kilomoni	Negative
880	2016 - 41	Dry	M	Under5	3	Discharged	North	AS_Kilomoni	Positive
881	2016 - 41	Dry	M	Under5	5	Discharged	Centre	AS_Mitumba	Positive
882	2016 - 41	Dry	M	Under5	4	Discharged	North	AS_Kilomoni	Positive
883	2016 - 41	Dry	F	5to15	2	Discharged	North	AS_Kilomoni	Negative
884	2016 - 41	Dry	M	5to15	2	Discharged	North	AS_Kilomoni	Negative
885	2016 - 41	Dry	M	Under5	1	Discharged	North	AS_Kasenga_Cepac	Positive
886	2016 - 41	Dry	F	5to15	1	Discharged	North	AS_Kilomoni	Negative
887	2016 - 41	Dry	F	5to15	1	Discharged	South	AS_Kalundu_Catholique	Negative
888	2016 - 41	Dry	F	Under5	1	Discharged	South	AS_Kalundu_Catholique	Negative
889	2016 - 41	Dry	M	Over15	2	Discharged	South	AS_Kalundu_Catholique	Negative
890	2016 - 41	Dry	M	5to15	1	Discharged	North	AS_Kilomoni	Negative
891	2016 - 41	Dry	F	5to15	2	Discharged	South	AS_Nyamianda	Negative
892	2016 - 41	Dry	F	Over15	2	Discharged	South	AS_Kalundu_Catholique	Negative
893	2016 - 42	Dry	M	Over15	1	Discharged	Centre	AS_Saint_Paul	Negative
894	2016 - 42	Dry	F	Over15	1	Discharged	Centre	AS_Mulongwe	Negative
895	2016 - 42	Dry	M	5to15	1	Discharged	North	AS_Kilomoni	Positive
896	2016 - 42	Dry	M	5to15	1	Discharged	North	AS_Kilomoni	Not enrolled
897	2016 - 42	Dry	M	Over15	1	Discharged	Centre	AS_Mitumba	Not enrolled
898	2016 - 42	Dry	M	5to15	1	Discharged	North	AS_Kilomoni	Negative
899	2016 - 42	Dry	F	Over15	1	Discharged	North	AS_Kilomoni	Positive
900	2016 - 42	Dry	F	Under5	1	Discharged	North	AS_Kilomoni	Negative
901	2016 - 42	Dry	M	5to15	1	Discharged	South	AS_Kalundu_Cepac	Negative
902	2016 - 42	Dry	F	Over15	0	Discharged	North	AS_Kasenga_Etat	Negative
903	2016 - 42	Dry	F	Over15	1	Discharged	North	AS_Kasenga_Etat	Negative
904	2016 - 42	Dry	M	Under5	1	Discharged	North	AS_Kasenga_Etat	Not enrolled
905	2016 - 42	Dry	M	5to15	1	Discharged	North	AS_Kilomoni	Negative
906	2016 - 42	Dry	M	Over15	2	Discharged	Centre	AS_Mitumba	Negative
907	2016 - 42	Dry	F	Over15	2	Discharged	North	AS_Kavimvira	Negative
908	2016 - 42	Dry	F	Under5	1	Discharged	North	AS_Kilomoni	Negative
909	2016 - 42	Dry	M	5to15	1	Discharged	Centre	AS_Mitumba	Negative
910	2016 - 42	Dry	M	Over15	2	Discharged	Centre	AS_Mitumba	Negative
911	2016 - 42	Dry	F	Under5	1	Discharged	South	AS_Kalundu_Etat	Negative
912	2016 - 42	Dry	M	5to15	1	Discharged	North	AS_Kilomoni	Negative
913	2016 - 42	Dry	F	Over15	2	Discharged	North	AS_Kilomoni	Negative
914	2016 - 42	Dry	M	5to15	4	Discharged	North	AS_Kilomoni	Negative
915	2016 - 42	Dry	M	Over15	1	Discharged	Centre	AS_Kimanga	Negative
916	2016 - 42	Dry	M	5to15	2	Discharged	North	AS_Kasenga_Cepac	Not enrolled
917	2016 - 42	Dry	M	5to15	2	Discharged	North	AS_Kasenga_Cepac	Not enrolled
918	2016 - 42	Dry	M	5to15			Centre	AS_Mitumba	Negative
919	2016 - 42	Dry	F	Over15	3	Discharged	Centre	AS_Mitumba	Positive
920	2016 - 42	Dry	M	Over15			North	AS_Kilomoni	Negative
921	2016 - 42	Dry	F	Under5	1	Discharged	North	AS_Kilomoni	Not enrolled
922	2016 - 43	Rainy	F	Over15	2	Discharged	North	AS_Kavimvira	Negative
923	2016 - 43	Rainy	M	Over15	2	Discharged	South	AS_Kabindula	Negative
924	2016 - 43	Rainy	M	Under5	2	Discharged	North	AS_Kilomoni	Negative
925	2016 - 43	Rainy	F	Over15	1	Discharged	North	AS_Kasenga_Cepac	Negative
926	2016 - 43	Rainy	M	Over15	0	Transferred	North	AS_Kasenga_Cepac	Not enrolled
927	2016 - 43	Rainy	F	Over15	1	Discharged	North	AS_Kasenga_Cepac	Not enrolled
928	2016 - 43	Rainy	M	Over15	1	Discharged	South	AS_Kalundu_Etat	Negative
929	2016 - 43	Rainy	M	Over15	3	Discharged	North	AS_Kasenga_Etat	Positive
930	2016 - 43	Rainy	M	5to15	1	Discharged	Centre	AS_Mitumba	Negative
931	2016 - 43	Rainy	F	Over15	2	Discharged	North	AS_Kilomoni	Negative
932	2016 - 43	Rainy	M	Under5	4	Discharged	South	AS_Kalundu_Catholique	Negative
933	2016 - 43	Rainy	F	5to15	1	Discharged	North	AS_Kasenga_Etat	Not enrolled
934	2016 - 43	Rainy	F	Under5	0	Discharged	North	AS_Kilomoni	Not enrolled
935	2016 - 43	Rainy	M	Under5	3	Discharged	North	AS_Kasenga_Cepac	Not enrolled
936	2016 - 43	Rainy	M	Over15	0	Discharged	North	AS_Kasenga_Etat	Not enrolled
937	2016 - 43	Rainy	M	Over15		Transferred	Centre	AS_Tanganyika	Not enrolled
938	2016 - 43	Rainy	F	Under5	4	Discharged	Centre	AS_Saint_Paul	Not enrolled
939	2016 - 43	Rainy	F	Over15	1	Discharged	North	AS_Kasenga_Etat	Not enrolled
940	2016 - 43	Rainy	F	Over15	3	Discharged	North	AS_Kasenga_Etat	Not enrolled
941	2016 - 43	Rainy	F	Over15	0	Transferred	South	AS_Kabindula	Not enrolled
942	2016 - 44	Rainy	M	5to15	1	Discharged	North	AS_Kilomoni	Positive
943	2016 - 44	Rainy	M	Over15		Discharged	North	AS_Kavimvira	Negative
944	2016 - 44	Rainy	F	Over15	0	Discharged	North	AS_Kasenga_Cepac	Not enrolled
945	2016 - 44	Rainy	F	5to15	0	Discharged	Centre	AS_Saint_Paul	Not enrolled
946	2016 - 44	Rainy	M	Over15	1	Discharged	Centre	AS_RombeI	Not enrolled
947	2016 - 44	Rainy	M	Over15	1	Discharged	Centre	AS_RombeI	Not enrolled
948	2016 - 44	Rainy	F	Over15	1	Discharged	Centre	AS_RombeI	Not enrolled
949	2016 - 45	Rainy	F	5to15	1	Discharged	North	AS_Kasenga_Cepac	Not enrolled
950	2016 - 45	Rainy	F	Under5	2	Discharged	South	AS_Kalundu_Catholique	Not enrolled
951	2016 - 45	Rainy	F	Over15	0	Discharged	North	AS_Kilomoni	Negative
952	2016 - 45	Rainy	F	5to15	1	Discharged	North	AS_Kavimvira	Negative
953	2016 - 45	Rainy	M	Over15	1	Discharged	South	AS_Nyamianda	Negative
954	2016 - 45	Rainy	M	5to15	1	Discharged	South	AS_Kabindula	Negative
955	2016 - 45	Rainy	F	Over15	0	Discharged	North	AS_Kilomoni	Negative
956	2016 - 45	Rainy	F	Over15	1	Discharged	South	AS_Kabindula	Negative
957	2016 - 45	Rainy	F	Over15	0	Transferred	South	AS_Kabindula	Negative
958	2016 - 45	Rainy	F	5to15	1	Discharged	South	AS_Kalundu_Cepac	Negative
959	2016 - 45	Rainy	M	5to15	2	Discharged	South	AS_Kalundu_Cepac	Negative
960	2016 - 46	Rainy	M	Over15	3	Discharged	South	AS_Kalundu_Etat	Negative
961	2016 - 46	Rainy	F	Over15	1	Discharged	Centre	AS_Tanganyika	Negative
962	2016 - 46	Rainy	M	Over15	1	Discharged	South	AS_Kalundu_Etat	Negative
963	2016 - 46	Rainy	M	Over15	2	Discharged	North	AS_Kasenga_Cepac	Negative
964	2016 - 46	Rainy	M	Over15	0	Transferred	South	AS_Kalundu_Catholique	Negative
965	2016 - 46	Rainy	M	Under5	2	Discharged	Centre	AS_Saint_Paul	Negative
966	2016 - 46	Rainy	M	Over15	3	Discharged	South	AS_Nyamianda	Positive
967	2016 - 46	Rainy	M	Over15	2	Discharged	North	AS_Kavimvira	Negative
968	2016 - 46	Rainy	F	Over15	2	Discharged	North	AS_Kavimvira	Negative
969	2016 - 46	Rainy	F	Over15	2	Discharged	Centre	AS_Tanganyika	Positive
970	2016 - 47	Rainy	M	Over15	1	Discharged	Centre	AS_Mulongwe	Negative
971	2016 - 47	Rainy	F	Over15	2	Discharged	South	AS_Kalundu_Cepac	Negative
972	2016 - 47	Rainy	M	5to15	2	Discharged	North	AS_Kasenga_Cepac	Negative
973	2016 - 47	Rainy	M	Over15	2	Discharged	Centre	AS_Mitumba	Negative
974	2016 - 47	Rainy	M	5to15	1	Discharged	North	AS_Kasenga_Etat	Negative
975	2016 - 47	Rainy	M	Over15	1	Discharged	North	AS_Kasenga_Cepac	Negative
976	2016 - 47	Rainy	M	Under5	1	Discharged	North	AS_Kavimvira	Negative
977	2016 - 47	Rainy	F	Under5	5	Discharged	South	AS_Kalundu_Cepac	Positive
978	2016 - 47	Rainy	M	5to15	1	Discharged	South	AS_Kalundu_Etat	Negative
979	2016 - 46	Rainy	F	Over15	14	Discharged	Centre	AS_Mitumba	Negative
980	2016 - 47	Rainy	F	5to15	1	Discharged	North	AS_Kasenga_Cepac	Negative
981	2016 - 48	Rainy	F	Over15		Discharged	Centre	AS_Mulongwe	Negative
982	2016 - 48	Rainy	F	Under5	2	Discharged	South	AS_Kalundu_Cepac	Negative
983	2016 - 48	Rainy	F	Over15	1	Discharged	North	AS_Kasenga_Etat	Negative
984	2016 - 48	Rainy	F	Over15	2	Discharged	South	AS_Kalundu_Cepac	Negative
985	2016 - 48	Rainy	M	Over15	2	Discharged	Centre	AS_Saint_Paul	Negative
986	2016 - 48	Rainy	F	Over15	2	Discharged	Centre	AS_Saint_Paul	Negative
987	2016 - 48	Rainy	M	Over15	4	Discharged	South	AS_Kalundu_Cepac	Negative
988	2016 - 49	Rainy	M	Over15	1	Discharged	Centre	AS_Mitumba	Negative
989	2016 - 49	Rainy	M	Over15	1	Discharged		Hors_Uvira	Negative
990	2016 - 49	Rainy	M	Over15	0	Transferred	North	AS_Kavimvira	Negative
991	2016 - 49	Rainy	M	Under5	1	Discharged	Centre	AS_Saint_Paul	Negative
992	2016 - 49	Rainy	F	Over15			North	AS_Kasenga_Etat	Negative
993	2016 - 50	Dry	M	5to15	0	Discharged	South	AS_Nyamianda	Negative
994	2016 - 50	Dry	F	5to15	1	Discharged	North	AS_Kasenga_Cepac	Negative
995	2016 - 50	Dry	F	Over15	0	Discharged	South	AS_Kalundu_Catholique	Negative
996	2016 - 50	Dry	F	Over15	4	Discharged	North	AS_Kasenga_Etat	Negative
997	2016 - 50	Dry	M	Over15	1	Discharged	North	AS_Kasenga_Etat	Negative
998	2016 - 50	Dry	F	Over15	1	Discharged	Centre	AS_Mitumba	Negative
999	2016 - 50	Dry	M	Over15	2	Discharged	North	AS_Kasenga_Etat	Negative
1000	2016 - 50	Dry	M	Over15	1	Discharged	North	AS_Kasenga_Cepac	Negative
1001	2016 - 50	Dry	M	Over15	2	Discharged	North	AS_Kiyaya	Negative
1002	2016 - 50	Dry	M	5to15	3	Discharged	North	AS_Kasenga_Cepac	Negative
1003	2016 - 50	Dry	F	Over15	1	Discharged	North	AS_Kavimvira	Negative
1004	2016 - 50	Dry	F	Over15	1	Discharged	South	AS_Kalundu_Cepac	Negative
1005	2016 - 50	Dry	M	5to15	3	Discharged	North	AS_Kasenga_Cepac	Negative
1006	2016 - 51	Dry	F	Over15		Transferred	North	AS_Kilomoni	Negative
1007	2016 - 51	Dry	M	Under5		Transferred	North	AS_Kasenga_Cepac	Negative
1008	2016 - 51	Dry	M	Over15	1	Discharged	North	AS_Kavimvira	Negative
1009	2016 - 51	Dry	M	Over15	1	Discharged	Centre	AS_Kimanga	Negative
1010	2016 - 51	Dry	M	Over15	1	Discharged	Centre	AS_Tanganyika	Negative
1011	2016 - 51	Dry	M	Over15	1	Discharged	North	AS_Kavimvira	Negative
1012	2016 - 51	Dry	M	5to15	0	Discharged	South	AS_Kalundu_Etat	Negative
1013	2016 - 51	Dry	M	5to15	2	Discharged	North	AS_Kilomoni	Negative
1014	2016 - 52	Rainy	M	Over15	1	Discharged	North	AS_Kavimvira	Negative
1015	2016 - 52	Rainy	M	Over15	0	Discharged	North	AS_Kilomoni	Negative
1016	2016 - 52	Rainy	F	Over15	0	Transferred	North	AS_Kasenga_Cepac	Negative
1017	2016 - 52	Rainy	F	Over15	2	Discharged	North	AS_Kavimvira	Negative
1018	2016 - 52	Rainy	F	5to15	0	Discharged	North	AS_Kasenga_Etat	Negative
1019	2016 - 52	Rainy	F	Over15			South	AS_Kabindula	Negative
1020	2016 - 52	Rainy	F	Over15			North	AS_Kasenga_Cepac	Negative
1021	2017 - 1	Dry	F	Under5	0	Discharged	Centre	AS_Tanganyika	Negative
1022	2017 - 1	Dry	M	Under5	1	Discharged	North	AS_Kasenga_Cepac	Negative
1023	2017 - 1	Dry	F	Over15	1	Discharged	South	AS_Kalundu_Catholique	Negative
1024	2017 - 1	Dry	M	5to15	3	Discharged	North	AS_Kasenga_Etat	Negative
1025	2017 - 1	Dry	F	Under5	1	Discharged	Centre	AS_Tanganyika	Negative
1026	2017 - 1	Dry	M	Over15	1	Discharged	Centre	AS_Mulongwe	Negative
1027	2017 - 1	Dry	F	Over15	1	Discharged	Centre	AS_Tanganyika	Negative
1028	2017 - 1	Dry	M	Over15	0	Discharged	Centre	AS_Mitumba	Negative
1029	2017 - 1	Dry	M	5to15	0	Discharged	Centre	AS_Mitumba	Negative
1030	2017 - 1	Dry	F	Over15	1	Discharged	Centre	AS_Mitumba	Negative
1031	2017 - 1	Dry	M	5to15	1	Discharged	North	AS_Kilomoni	Negative
1032	2017 - 2	Rainy	F	Over15	1	Discharged	South	AS_Nyamianda	Negative
1033	2017 - 2	Rainy	M	Over15			North	AS_Kavimvira	Negative
1034	2017 - 2	Rainy	F	Over15	1	Discharged	Centre	AS_Tanganyika	Negative
1035	2017 - 2	Rainy	F	Over15	2	Discharged	North	AS_Kiyaya	Negative
1036	2017 - 2	Rainy	F	5to15	1	Discharged	North	AS_Kiyaya	Negative
1037	2017 - 2	Rainy	M	Over15	1	Discharged	South	AS_Kalundu_Cepac	Negative
1038	2017 - 2	Rainy	M	5to15			North	AS_Kiyaya	Negative
1039	2017 - 2	Rainy	F	5to15			South	AS_Kalundu_Cepac	Negative
1040	2017 - 2	Rainy	F	5to15		Discharged	North	AS_Kasenga_Etat	Positive
1041	2017 - 2	Rainy	M	5to15	1	Discharged	North	AS_Kavimvira	Negative
1042	2017 - 2	Rainy	M	Over15	3	Discharged		Hors_Uvira	Negative
1043	2017 - 2	Rainy	M	Over15	0	Transferred		Hors_Uvira	Not enrolled
1044	2017 - 2	Rainy	M	Over15	2	Discharged	North	AS_Kiyaya	Negative
1045	2017 - 2	Rainy	M	5to15	2	Transferred	North	AS_Kavimvira	Negative
1046	2017 - 2	Rainy	M	Over15	1	Discharged	North	AS_Kavimvira	Negative
1047	2017 - 2	Rainy	M	5to15	2	Discharged	North	AS_Kasenga_Etat	Negative
1048	2017 - 2	Rainy	M	Over15	1	Discharged		Hors_Uvira	Negative
1049	2017 - 2	Rainy	M	Under5	2	Discharged	North	AS_Kasenga_Etat	Negative
1050	2017 - 2	Rainy	F	5to15	2	Discharged	North	AS_Kiyaya	Negative
1051	2017 - 2	Rainy	M	Over15	2	Discharged	North	AS_Kasenga_Etat	Negative
1052	2017 - 2	Rainy	F	5to15	2	Discharged	North	AS_Kavimvira	Negative
1053	2017 - 2	Rainy	F	5to15	2	Discharged	North	AS_Kavimvira	Negative
1054	2017 - 2	Rainy	M	Over15	2	Discharged	Centre	AS_Mitumba	Negative
1055	2017 - 3	Rainy	F	Over15	1	Discharged	North	AS_Kasenga_Etat	Negative
1056	2017 - 3	Rainy	F	Over15			North	AS_Kasenga_Etat	Negative
1057	2017 - 3	Rainy	M	5to15			North	AS_Kasenga_Etat	Negative
1058	2017 - 3	Rainy	M	Over15	1	Discharged	South	AS_Kalundu_Catholique	Negative
1059	2017 - 3	Rainy	F	Over15	1	Discharged	South	AS_Kabindula	Negative
1060	2017 - 3	Rainy	M	Under5	1	Discharged	North	AS_Kilomoni	Negative
1061	2017 - 3	Rainy	M	Over15	1	Discharged	North	AS_Kasenga_Cepac	Not enrolled
1062	2017 - 3	Rainy	F	Over15	0	Discharged	North	AS_Kavimvira	Positive
1063	2017 - 3	Rainy	M	Over15	1	Discharged	North	AS_Kilomoni	Negative
1064	2017 - 3	Rainy	M	Under5	1	Discharged	North	AS_Kasenga_Etat	Negative
1065	2017 - 3	Rainy	F	Over15	3	Discharged	Centre	AS_Saint_Paul	Negative
1066	2017 - 3	Rainy	F	5to15	2	Discharged	South	AS_Kalundu_Etat	Negative
1067	2017 - 3	Rainy	M	Over15	2	Discharged	South	AS_Nyamianda	Positive
1068	2017 - 3	Rainy	F	5to15	2	Discharged	South	AS_Kalundu_Cepac	Positive
1069	2017 - 3	Rainy	F	5to15	2	Discharged	Centre	AS_Mitumba	Not enrolled
1070	2017 - 3	Rainy	M	5to15	6	Discharged	North	AS_Kavimvira	Not enrolled
1071	2017 - 4	Rainy	M	5to15	1	Discharged	North	AS_Kavimvira	Not enrolled
1072	2017 - 4	Rainy	M	Over15	2	Discharged	North	AS_Kilomoni	Positive
1073	2017 - 4	Rainy	F	Over15	0	Discharged		Uvira_AS_incertaine	Not enrolled
1074	2017 - 4	Rainy	F	Over15	0	Discharged	North	AS_Kavimvira	Negative
1075	2017 - 4	Rainy	M	Over15	3	Discharged	South	AS_Kalundu_Etat	Positive
1076	2017 - 4	Rainy	M	Over15	2	Discharged	South	AS_Kalundu_Cepac	Negative
1077	2017 - 4	Rainy	F	Over15	1	Discharged	North	AS_Kiyaya	Negative
1078	2017 - 4	Rainy	M	Under5	1	Discharged	North	AS_Kasenga_Etat	Negative
1079	2017 - 4	Rainy	M	Under5	1	Discharged	Centre	AS_Tanganyika	Not enrolled
1080	2017 - 4	Rainy	M	Over15	5	Discharged	North	AS_Kavimvira	Positive
1081	2017 - 4	Rainy	M	Over15	2	Discharged	North	AS_Kiyaya	Negative
1082	2017 - 4	Rainy	M	Over15	2	Discharged	North	AS_Kasenga_Etat	Negative
1083	2017 - 4	Rainy	F	5to15	1	Discharged	South	AS_Kalundu_Etat	Negative
1084	2017 - 4	Rainy	F	5to15	1	Discharged	North	AS_Kasenga_Etat	Negative
1085	2017 - 4	Rainy	F	Over15	1	Discharged	Centre	AS_Mulongwe	Negative
1086	2017 - 4	Rainy	F	Over15	1	Transferred	Centre	AS_Tanganyika	Not enrolled
1087	2017 - 4	Rainy	F	Over15	1	Discharged	North	AS_Kasenga_Etat	Positive
1088	2017 - 4	Rainy	F	Under5	0	Transferred	Centre	AS_Mitumba	Positive
1089	2017 - 4	Rainy	F	Over15	3	Discharged	North	AS_Kasenga_Etat	Negative
1090	2017 - 4	Rainy	F	Over15	1	Discharged	Centre	AS_Tanganyika	Negative
1091	2017 - 4	Rainy	M	Over15	2	Discharged	North	AS_Kasenga_Etat	Negative
1092	2017 - 4	Rainy	F	Over15	2	Discharged		Hors_Uvira	Negative
1093	2017 - 5	Rainy	M	Under5	1	Discharged		Hors_Uvira	Negative
1094	2017 - 5	Rainy	F	Under5	2	Discharged	North	AS_Kilomoni	Negative
1095	2017 - 5	Rainy	F	5to15	0	Discharged	North	AS_Kavimvira	Negative
1096	2017 - 5	Rainy	F	Under5	2	Discharged	North	AS_Kiyaya	Positive
1097	2017 - 5	Rainy	M	Over15	1	Discharged	Centre	AS_Mitumba	Not enrolled
1098	2017 - 5	Rainy	M	5to15	3	Discharged	North	AS_Kilomoni	Negative
1099	2017 - 5	Rainy	F	5to15	2	Discharged	South	AS_Kalundu_Etat	Negative
1100	2017 - 5	Rainy	M	5to15	1	Discharged	Centre	AS_Mitumba	Negative
1101	2017 - 5	Rainy	M	Over15	1	Discharged	South	AS_Kabindula	Positive
1102	2017 - 5	Rainy	F	Over15	1	Discharged	South	AS_Kalundu_Catholique	Negative
1103	2017 - 5	Rainy	F	5to15	2	Discharged	North	AS_Kavimvira	Positive
1104	2017 - 5	Rainy	M	5to15	2	Discharged	South	AS_Kalundu_Etat	Negative
1105	2017 - 5	Rainy	F	5to15	2	Discharged	South	AS_Kalundu_Cepac	Negative
1106	2017 - 5	Rainy	F	Over15	3	Discharged	South	AS_Kalundu_Etat	Positive
1107	2017 - 5	Rainy	M	Under5	2	Discharged	Centre	AS_Mulongwe	Negative
1108	2017 - 5	Rainy	M	Over15	1	Discharged		Hors_Uvira	Negative
1109	2017 - 5	Rainy	M	Over15	2	Discharged	North	AS_Kasenga_Cepac	Positive
1110	2017 - 5	Rainy	M	Over15	2	Discharged	Centre	AS_Mulongwe	Positive
1111	2017 - 5	Rainy	F	Over15	1	Discharged	North	AS_Kasenga_Etat	Not enrolled
1112	2017 - 5	Rainy	M	Over15	2	Discharged	North	AS_Kasenga_Cepac	Not enrolled
1113	2017 - 5	Rainy	M	Over15		Discharged		Hors_Uvira	Not enrolled
1114	2017 - 6	Rainy	M	5to15			North	AS_Kavimvira	Not enrolled
1115	2017 - 6	Rainy	F	5to15	1	Discharged	North	AS_Kasenga_Etat	Positive
1116	2017 - 6	Rainy	F	5to15	1	Transferred	South	AS_Kabindula	Negative
1117	2017 - 6	Rainy	F	Under5	0	Discharged	North	AS_Kasenga_Cepac	Not enrolled
1118	2017 - 6	Rainy	F	Under5	2	Discharged	North	AS_Kilomoni	Negative
1119	2017 - 6	Rainy	M	5to15	3	Discharged	Centre	AS_Mulongwe	Positive
1120	2017 - 6	Rainy	F	Over15	1	Discharged	South	AS_Kalundu_Catholique	Positive
1121	2017 - 6	Rainy	M	Over15	1	Discharged	South	AS_Kalundu_Etat	Negative
1122	2017 - 6	Rainy	M	Under5	1	Discharged	Centre	AS_RombeI	Negative
1123	2017 - 6	Rainy	F	Under5	1	Discharged	North	AS_Kilomoni	Not enrolled
1124	2017 - 6	Rainy	M	Under5	1	Discharged	North	AS_Kilomoni	Not enrolled
1125	2017 - 6	Rainy	F	5to15	4	Discharged	North	AS_Kasenga_Cepac	Not enrolled
1126	2017 - 6	Rainy	F	5to15	0	Discharged	North	AS_Kavimvira	Not enrolled
1127	2017 - 6	Rainy	M	5to15	0	Transferred	South	AS_Kalundu_Cepac	Not enrolled
1128	2017 - 6	Rainy	F	Over15	2	Discharged	North	AS_Kavimvira	Not enrolled
1129	2017 - 2	Rainy	M	Over15	4	Discharged	South	AS_Nyamianda	Negative
1130	2017 - 2	Rainy	M	Over15	2	Discharged	South	AS_Nyamianda	Not enrolled
1131	2017 - 2	Rainy	F	Over15	2	Discharged	South	AS_Nyamianda	Not enrolled
1132	2017 - 2	Rainy	M	Over15	2	Discharged	Centre	AS_Saint_Paul	Not enrolled
1133	2017 - 2	Rainy	M	Over15	2	Discharged	Centre	AS_Mulongwe	Not enrolled
1134	2017 - 2	Rainy	F	Over15	4	Discharged	South	AS_Kalundu_Cepac	Positive
1135	2017 - 2	Rainy	F	5to15	2	Discharged	South	AS_Nyamianda	Not enrolled
1136	2017 - 2	Rainy	F	Over15	4	Discharged	South	AS_Kabindula	Negative
1137	2017 - 7	Rainy	F	Over15	4	Discharged	South	AS_Kalundu_Cepac	Positive
1138	2017 - 7	Rainy	M	Over15	1	Discharged	South	AS_Nyamianda	Not enrolled
1139	2017 - 7	Rainy	M	5to15	1	Discharged	South	AS_Kalundu_Cepac	Negative
1140	2017 - 7	Rainy	F	Over15	1	Discharged	North	AS_Kasenga_Etat	Not enrolled
1141	2017 - 7	Rainy	M	Over15	1	Discharged	South	AS_Kalundu_Cepac	Negative
1142	2017 - 7	Rainy	M	5to15	2	Discharged	Centre	AS_Mitumba	Negative
1143	2017 - 7	Rainy	M	Under5	2	Discharged	South	AS_Kabindula	Positive
1144	2017 - 7	Rainy	F	Over15	2	Discharged	North	AS_Kilomoni	Negative
1145	2017 - 7	Rainy	F	5to15	2	Discharged	South	AS_Kalundu_Cepac	Positive
1146	2017 - 7	Rainy	M	Over15	0	Discharged	Centre	AS_Tanganyika	Not enrolled
1147	2017 - 7	Rainy	M	Over15	2	Discharged	South	AS_Kabindula	Positive
1148	2017 - 7	Rainy	F	Over15	1	Discharged	Centre	AS_Kimanga	Negative
1149	2017 - 7	Rainy	F	Over15	2	Discharged	South	AS_Nyamianda	Negative
1150	2017 - 7	Rainy	M	Over15	2	Discharged	Centre	AS_Saint_Paul	Negative
1151	2017 - 7	Rainy	M	5to15	3	Discharged	North	AS_Kasenga_Cepac	Negative
1152	2017 - 7	Rainy	M	Over15	3	Discharged	South	AS_Kalundu_Cepac	Negative
1153	2017 - 7	Rainy	M	5to15	5	Discharged	Centre	AS_Kimanga	Positive
1154	2017 - 7	Rainy	M	Over15	2	Discharged	Centre	AS_Kimanga	Positive
1155	2017 - 7	Rainy	F	Over15	2	Discharged	Centre	AS_Mitumba	Positive
1156	2017 - 7	Rainy	F	5to15	2	Discharged	Centre	AS_Saint_Paul	Positive
1157	2017 - 7	Rainy	F	Over15	7	Discharged	Centre	AS_Saint_Paul	Not enrolled
1158	2017 - 7	Rainy	M	Over15	1	Discharged	South	AS_Nyamianda	Negative
1159	2017 - 7	Rainy	M	5to15	2	Discharged	South	AS_Kalundu_Etat	Negative
1160	2017 - 7	Rainy	M	5to15	1	Discharged	South	AS_Kabindula	Positive
1161	2017 - 7	Rainy	F	5to15		Transferred	South	AS_Kalundu_Cepac	Not enrolled
1162	2017 - 7	Rainy	F	5to15	2	Discharged	South	AS_Kalundu_Cepac	Not enrolled
1163	2017 - 7	Rainy	F	Over15	1	Discharged	North	AS_Kasenga_Cepac	Negative
1164	2017 - 7	Rainy	M	5to15		Transferred	North	AS_Kiyaya	Not enrolled
1165	2017 - 7	Rainy	M	Over15			North	AS_Kasenga_Etat	Negative
1166	2017 - 7	Rainy	F	Over15	6	Discharged	South	AS_Kabindula	Negative
1167	2017 - 7	Rainy	F	Over15	4	Discharged	Centre	AS_Mitumba	Positive
1168	2017 - 7	Rainy	M	5to15	2	Discharged	North	AS_Kavimvira	Negative
1169	2017 - 7	Rainy	F	5to15	4	Discharged	South	AS_Kalundu_Etat	Positive
1170	2017 - 7	Rainy	M	Under5	2	Discharged	South	AS_Kabindula	Positive
1171	2017 - 7	Rainy	M	5to15	3	Discharged	South	AS_Kalundu_Catholique	Positive
1172	2017 - 7	Rainy	M	Under5	6	Discharged	South	AS_Kalundu_Cepac	Positive
1173	2017 - 7	Rainy	F	Over15	4	Discharged	South	AS_Kalundu_Etat	Positive
1174	2017 - 7	Rainy	M	5to15	4	Discharged	Centre	AS_Saint_Paul	Positive
1175	2017 - 7	Rainy	M	Over15	1	Discharged	Centre	AS_Saint_Paul	Not enrolled
1176	2017 - 7	Rainy	M	Under5	2	Discharged	South	AS_Kalundu_Etat	Negative
1177	2017 - 7	Rainy	M	5to15	4	Discharged	Centre	AS_Saint_Paul	Positive
1178	2017 - 7	Rainy	M	Under5	1	Discharged	North	AS_Kilomoni	Negative
1179	2017 - 7	Rainy	M	5to15	3	Discharged	North	AS_Kavimvira	Positive
1180	2017 - 7	Rainy	M	Over15	4	Discharged	North	AS_Kasenga_Etat	Not enrolled
1181	2017 - 7	Rainy	F	Over15	2	Discharged	South	AS_Kalundu_Etat	Negative
1182	2017 - 7	Rainy	F	Over15	3	Discharged	South	AS_Kalundu_Cepac	Positive
1183	2017 - 7	Rainy	M	5to15			South	AS_Kalundu_Etat	Negative
1184	2017 - 7	Rainy	F	Over15	3	Discharged	South	AS_Kabindula	Positive
1185	2017 - 7	Rainy	F	5to15	3	Discharged	South	AS_Kalundu_Cepac	Positive
1186	2017 - 7	Rainy	F	5to15	3	Discharged	South	AS_Kabindula	Positive
1187	2017 - 8	Rainy	F	5to15	2	Discharged	South	AS_Kalundu_Etat	Positive
1188	2017 - 8	Rainy	M	Over15	1	Discharged	South	AS_Kalundu_Etat	Negative
1189	2017 - 8	Rainy	M	Over15	3	Discharged	South	AS_Nyamianda	Positive
1190	2017 - 8	Rainy	M	Over15	2	Discharged	South	AS_Nyamianda	Positive
1191	2017 - 8	Rainy	M	Over15	3	Discharged	South	AS_Kalundu_Etat	Positive
1192	2017 - 8	Rainy	F	5to15	3	Discharged	South	AS_Kabindula	Positive
1193	2017 - 8	Rainy	F	5to15	3	Discharged	South	AS_Kalundu_Etat	Negative
1194	2017 - 8	Rainy	M	Over15	2	Discharged	South	AS_Kalundu_Cepac	Positive
1195	2017 - 8	Rainy	M	5to15	3	Discharged	South	AS_Kalundu_Etat	Positive
1196	2017 - 8	Rainy	M	5to15	1	Discharged	North	AS_Kilomoni	Not enrolled
1197	2017 - 8	Rainy	F	Over15	2	Discharged	South	AS_Kalundu_Etat	Negative
1198	2017 - 8	Rainy	F	5to15	2	Discharged	North	AS_Kasenga_Cepac	Positive
1199	2017 - 8	Rainy	M	Over15	3	Discharged	Centre	AS_Mulongwe	Negative
1200	2017 - 8	Rainy	F	Over15	3	Discharged	South	AS_Kalundu_Etat	Positive
1201	2017 - 8	Rainy	F	Under5	3	Discharged	North	AS_Kasenga_Etat	Negative
1202	2017 - 8	Rainy	F	Under5	3	Discharged	South	AS_Kabindula	Negative
1203	2017 - 8	Rainy	F	5to15	1	Discharged	North	AS_Kasenga_Cepac	Not enrolled
1204	2017 - 8	Rainy	F	5to15	1	Discharged	South	AS_Kalundu_Cepac	Not enrolled
1205	2017 - 8	Rainy	F	Over15	4	Discharged	South	AS_Nyamianda	Negative
1206	2017 - 8	Rainy	F	Over15	4	Discharged	North	AS_Kasenga_Cepac	Negative
1207	2017 - 8	Rainy	F	Over15	2	Discharged	South	AS_Kalundu_Cepac	Not enrolled
1208	2017 - 8	Rainy	M	5to15	1	Discharged	South	AS_Kalundu_Etat	Not enrolled
1209	2017 - 8	Rainy	F	5to15	1	Discharged	South	AS_Kalundu_Cepac	Not enrolled
1210	2017 - 8	Rainy		Over15	0	Transferred	South	AS_Kalundu_Etat	Not enrolled
1211	2017 - 8	Rainy	M	Over15	2	Discharged	South	AS_Kabindula	Negative
1212	2017 - 8	Rainy	F	Over15	1	Discharged	South	AS_Kalundu_Cepac	Not enrolled
1213	2017 - 8	Rainy	F	Under5	2	Discharged	South	AS_Kabindula	Not enrolled
1214	2017 - 8	Rainy	F	5to15	2	Discharged	North	AS_Kasenga_Etat	Negative
1215	2017 - 8	Rainy	F	5to15	1	Discharged	Centre	AS_Mulongwe	Negative
1216	2017 - 8	Rainy	M	Over15	1	Discharged	Centre	AS_Mulongwe	Positive
1217	2017 - 8	Rainy	F	5to15	1	Discharged	Centre	AS_Saint_Paul	Negative
1218	2017 - 8	Rainy	M	Over15	2	Discharged	South	AS_Kalundu_Catholique	Negative
1219	2017 - 8	Rainy	M	Over15	3	Discharged	Centre	AS_Mitumba	Positive
1220	2017 - 8	Rainy	M	Over15	2	Discharged	South	AS_Nyamianda	Positive
1221	2017 - 8	Rainy	M	Under5	2	Discharged	Centre	AS_Mitumba	Not enrolled
1222	2017 - 8	Rainy	M	5to15	1	Discharged	South	AS_Kalundu_Etat	Not enrolled
1223	2017 - 9	Rainy	M	Over15	5	Discharged	South	AS_Kalundu_Etat	Positive
1224	2017 - 9	Rainy	F	5to15	2	Discharged	South	AS_Kalundu_Cepac	Negative
1225	2017 - 9	Rainy	M	5to15	2	Discharged	South	AS_Kalundu_Cepac	Positive
1226	2017 - 9	Rainy	F	5to15	2	Discharged	South	AS_Kalundu_Cepac	Positive
1227	2017 - 9	Rainy	F	5to15	5	Discharged	South	AS_Kalundu_Etat	Positive
1228	2017 - 9	Rainy	M	Over15	3	Discharged	Centre	AS_Tanganyika	Positive
1229	2017 - 9	Rainy	F	Over15	2	Discharged	Centre	AS_Mitumba	Negative
1230	2017 - 9	Rainy	M	Over15	4	Discharged	South	AS_Kalundu_Catholique	Positive
1231	2017 - 9	Rainy	M	Over15	3	Discharged	North	AS_Kasenga_Etat	Negative
1232	2017 - 9	Rainy	F	Over15	5	Discharged	North	AS_Kasenga_Etat	Positive
1233	2017 - 9	Rainy	M	5to15	3	Discharged		Hors_Uvira	Positive
1234	2017 - 9	Rainy	F	5to15	1	Death	Centre	AS_Saint_Paul	Positive
1235	2017 - 9	Rainy	F	Under5	0	Transferred	North	AS_Kilomoni	Not enrolled
1236	2017 - 9	Rainy	M	Under5	1	Discharged	North	AS_Kilomoni	Not enrolled
1237	2017 - 9	Rainy	M	5to15	1	Discharged	North	AS_Kilomoni	Not enrolled
1238	2017 - 9	Rainy	F	5to15	2	Discharged	North	AS_Kasenga_Etat	Not enrolled
1239	2017 - 5	Rainy	F	Over15	3	Discharged		Hors_Uvira	Negative
1240	2017 - 9	Rainy	F	Over15	1	Discharged	South	AS_Kalundu_Etat	Negative
1241	2017 - 9	Rainy	F	Over15	1	Discharged	South	AS_Kabindula	Negative
1242	2017 - 9	Rainy	M	Over15	2	Discharged		Hors_Uvira	Positive
1243	2017 - 9	Rainy	F	Over15	1	Discharged	South	AS_Kalundu_Etat	Negative
1244	2017 - 9	Rainy	M	Over15	1	Discharged	South	AS_Kalundu_Etat	Positive
1245	2017 - 9	Rainy	F	Under5	1	Discharged	North	AS_Kavimvira	Negative
1246	2017 - 9	Rainy	F	Under5	2	Discharged	South	AS_Kabindula	Positive
1247	2017 - 9	Rainy	M	Under5	1	Discharged	South	AS_Kalundu_Cepac	Positive
1248	2017 - 9	Rainy	M	5to15	2	Discharged	South	AS_Kalundu_Cepac	Negative
1249	2017 - 9	Rainy	F	Over15	1	Discharged	North	AS_Kasenga_Cepac	Not enrolled
1250	2017 - 9	Rainy	M	5to15	4	Discharged	South	AS_Kalundu_Etat	Negative
1251	2017 - 9	Rainy	M	5to15	4	Discharged	Centre	AS_Saint_Paul	Negative
1252	2017 - 9	Rainy	F	Under5	2	Discharged	South	AS_Kabindula	Negative
1253	2017 - 9	Rainy	F	Over15	2	Discharged	South	AS_Kalundu_Etat	Negative
1254	2017 - 10	Rainy	F	Over15	2	Discharged	South	AS_Kalundu_Cepac	Positive
1255	2017 - 10	Rainy	M	5to15	1	Discharged	South	AS_Kabindula	Negative
1256	2017 - 10	Rainy	M	Over15	1	Discharged	Centre	AS_Mitumba	Not enrolled
1257	2017 - 10	Rainy	M	Over15	2	Discharged		Hors_Uvira	Not enrolled
1258	2017 - 10	Rainy	F	Over15	1	Discharged		Hors_Uvira	Not enrolled
1259	2017 - 10	Rainy	F	Over15	4	Discharged		Hors_Uvira	Not enrolled
1260	2017 - 10	Rainy	M	5to15	1	Discharged	Centre	AS_Saint_Paul	Not enrolled
1261	2017 - 10	Rainy	F	5to15	3	Discharged	South	AS_Kabindula	Not enrolled
1262	2017 - 10	Rainy	F	Over15	1	Discharged	North	AS_Kasenga_Etat	Not enrolled
1263	2017 - 10	Rainy	F	Over15	1	Discharged	South	AS_Kabindula	Positive
1264	2017 - 10	Rainy	M	Over15	0	Discharged		Hors_Uvira	Negative
1265	2017 - 10	Rainy	F	Under5	4	Discharged	South	AS_Kabindula	Negative
1266	2017 - 10	Rainy	F	5to15	1	Discharged	South	AS_Kalundu_Cepac	Negative
1267	2017 - 10	Rainy	F	Under5	4	Discharged	North	AS_Kasenga_Etat	Positive
1268	2017 - 10	Rainy	F	Over15	3	Discharged	North	AS_Kasenga_Etat	Negative
1269	2017 - 10	Rainy	M	Over15	2	Discharged	South	AS_Kalundu_Etat	Negative
1270	2017 - 10	Rainy	F	Over15	0	Transferred	North	AS_Kiyaya	Not enrolled
1271	2017 - 10	Rainy	F	5to15	3	Discharged	North	AS_Kasenga_Etat	Negative
1272	2017 - 10	Rainy	M	Under5	2	Discharged	North	AS_Kavimvira	Negative
1273	2017 - 10	Rainy	M	Under5	3	Discharged	North	AS_Kasenga_Cepac	Positive
1274	2017 - 10	Rainy	M	Over15	1	Discharged	South	AS_Nyamianda	Negative
1275	2017 - 10	Rainy	F	Under5			Centre	AS_Mulongwe	Positive
1276	2017 - 10	Rainy	F	Over15	2	Discharged	North	AS_Kasenga_Cepac	Positive
1277	2017 - 10	Rainy	M	Over15			Centre	AS_Tanganyika	Not enrolled
1278	2017 - 10	Rainy	F	Under5	1	Discharged	North	AS_Kiyaya	Positive
1279	2017 - 10	Rainy	F	Over15	5	Transferred	North	AS_Kasenga_Etat	Positive
1280	2017 - 10	Rainy	F	5to15			Centre	AS_Saint_Paul	Not enrolled
1281	2017 - 11	Rainy	M	5to15			South	AS_Nyamianda	Not enrolled
1282	2017 - 11	Rainy	M	5to15	2	Discharged	North	AS_Kavimvira	Not enrolled
1283	2017 - 11	Rainy	M	Under5	1	Discharged	Centre	AS_Mitumba	Not enrolled
1284	2017 - 11	Rainy	F	Over15	2	Discharged	North	AS_Kasenga_Cepac	Not enrolled
1285	2017 - 11	Rainy	F	5to15	1	Discharged	North	AS_Kilomoni	Not enrolled
1286	2017 - 11	Rainy	M	Over15	5	Discharged	North	AS_Kasenga_Etat	Positive
1287	2017 - 11	Rainy	M	Over15	1	Discharged	Centre	AS_Mitumba	Not enrolled
1288	2017 - 11	Rainy	M	Over15	1	Discharged	South	AS_Kalundu_Cepac	Not enrolled
1289	2017 - 11	Rainy	M	5to15	1	Discharged	Centre	AS_Tanganyika	Negative
1290	2017 - 11	Rainy	M	Under5	2	Discharged	North	AS_Kavimvira	Negative
1291	2017 - 11	Rainy	F	5to15	4	Discharged	North	AS_Kasenga_Etat	Positive
1292	2017 - 11	Rainy	F	Over15	5	Discharged	North	AS_Kiyaya	Positive
1293	2017 - 11	Rainy	F	Over15	4	Discharged		Hors_Uvira	Negative
1294	2017 - 11	Rainy	F	Over15	4	Transferred	South	AS_Kabindula	Positive
1295	2017 - 11	Rainy	M	Over15	1	Discharged	South	AS_Kalundu_Etat	Negative
1296	2017 - 11	Rainy	F	Under5		Discharged	North	AS_Kiyaya	Negative
1297	2017 - 11	Rainy	M	5to15	4	Discharged		Hors_Uvira	Not enrolled
1298	2017 - 11	Rainy	M	Over15	1	Discharged	Centre	AS_Saint_Paul	Not enrolled
1299	2017 - 11	Rainy	M	5to15	3	Discharged	North	AS_Kiyaya	Not enrolled
1300	2017 - 11	Rainy	F	Over15	2	Discharged	South	AS_Kabindula	Not enrolled
1301	2017 - 11	Rainy	F	Under5	1	Discharged	North	AS_Kasenga_Cepac	Not enrolled
1302	2017 - 12	Rainy	M	5to15			Centre	AS_Kimanga	Negative
1303	2017 - 12	Rainy	F	Over15	1	Discharged	South	AS_Kabindula	Not enrolled
1304	2017 - 12	Rainy	M	Over15	1	Discharged	South	AS_Kabindula	Not enrolled
1305	2017 - 12	Rainy	M	5to15	2	Discharged	North	AS_Kavimvira	Not enrolled
1306	2017 - 12	Rainy	F	Over15	1	Discharged	North	AS_Kasenga_Etat	Negative
1307	2017 - 12	Rainy	F	Over15	4	Discharged	North	AS_Kasenga_Cepac	Positive
1308	2017 - 12	Rainy	M	Under5	2	Discharged	North	AS_Kavimvira	Positive
1309	2017 - 12	Rainy	F	Over15			North	AS_Kilomoni	Negative
1310	2017 - 12	Rainy	F	Over15				Hors_Uvira	Negative
1311	2017 - 12	Rainy	F	Over15	0	Transferred	Centre	AS_RombeI	Not enrolled
1312	2017 - 12	Rainy	M	Over15			Centre	AS_Tanganyika	Positive
1313	2017 - 12	Rainy	F	Over15	3	Discharged	North	AS_Kavimvira	Positive
1314	2017 - 12	Rainy	F	5to15	3	Discharged	Centre	AS_Kimanga	Negative
1315	2017 - 12	Rainy	M	Over15	0	Transferred	South	AS_Kalundu_Etat	Not enrolled
1316	2017 - 13	Rainy	F	Over15	1	Discharged	South	AS_Nyamianda	Not enrolled
1317	2017 - 13	Rainy	M	Over15	5	Discharged	South	AS_Kalundu_Cepac	Not enrolled
1318	2017 - 13	Rainy	F	5to15	2	Discharged	North	AS_Kasenga_Etat	Negative
1319	2017 - 13	Rainy	F	Under5	2	Discharged	South	AS_Kalundu_Etat	Not enrolled
1320	2017 - 14	Rainy	F	Over15	2	Discharged	North	AS_Kilomoni	Positive
1321	2017 - 14	Rainy	M	Over15	1	Discharged	Centre	AS_Kimanga	Negative
1322	2017 - 14	Rainy	F	5to15	0	Discharged	South	AS_Kabindula	Positive
1323	2017 - 14	Rainy	F	Under5	1	Discharged	North	AS_Kavimvira	Negative
1324	2017 - 15	Rainy	M	Over15	2	Discharged	South	AS_Kalundu_Etat	Positive
1325	2017 - 15	Rainy	M	Under5	0	Discharged	North	AS_Kilomoni	Not enrolled
1326	2017 - 15	Rainy	M	Over15	0	Transferred	South	AS_Kalundu_Cepac	Not enrolled
1327	2017 - 16	Rainy	M	Over15	1	Discharged	South	AS_Kalundu_Cepac	Negative
1328	2017 - 16	Rainy	F	Over15	2	Discharged	South	AS_Nyamianda	Negative
1329	2017 - 16	Rainy	M	Over15	2	Discharged	North	AS_Kiyaya	Negative
1330	2017 - 16	Rainy	M	Over15	0	Transferred	South	AS_Nyamianda	Negative
1331	2017 - 16	Rainy	F	Over15	0	Discharged	Centre	AS_Mitumba	Negative
1332	2017 - 16	Rainy	M	Over15	1	Transferred	South	AS_Kalundu_Cepac	Not enrolled
1333	2017 - 16	Rainy	M	Under5	4	Discharged	Centre	AS_Saint_Paul	Negative
1334	2017 - 16	Rainy	M	5to15	1	Transferred	Centre	AS_Mitumba	Not enrolled
1335	2017 - 16	Rainy	F	Under5	1	Discharged	North	AS_Kasenga_Cepac	Not enrolled
1336	2017 - 16	Rainy	F		2	Discharged		Hors_Uvira	Negative
1337	2017 - 17	Rainy	M	Under5	2	Discharged	Centre	AS_Mitumba	Negative
1338	2017 - 17	Rainy	M	5to15	1	Discharged	North	AS_Kiyaya	Negative
1339	2017 - 17	Rainy	M	Over15	2	Discharged	North	AS_Kasenga_Etat	Positive
1340	2017 - 17	Rainy	F	Over15	1	Discharged		Hors_Uvira	Negative
1341	2017 - 17	Rainy	F	Over15	1	Discharged	Centre	AS_Mulongwe	Negative
1342	2017 - 17	Rainy	F	Over15	2	Discharged		Uvira_AS_incertaine	Negative
1343	2017 - 17	Rainy	F	5to15	2	Discharged	North	AS_Kiyaya	Negative
1344	2017 - 18	Rainy	F	Over15	1	Discharged	North	AS_Kavimvira	Negative
1345	2017 - 18	Rainy	F	Over15	1	Discharged	North	AS_Kilomoni	Negative
1346	2017 - 18	Rainy	F	Over15			North	AS_Kavimvira	Negative
1347	2017 - 18	Rainy	F	Over15			North	AS_Kasenga_Etat	Negative
1348	2017 - 18	Rainy	M	5to15	0	Transferred		Hors_Uvira	Not enrolled
1349	2017 - 18	Rainy	F	Over15				Hors_Uvira	Not enrolled
1350	2017 - 18	Rainy	M	Over15	0	Discharged	South	AS_Kalundu_Cepac	Negative
1351	2017 - 18	Rainy	F	Over15			North	AS_Kasenga_Cepac	Negative
1352	2017 - 18	Rainy	F	Over15	0	Transferred	North	AS_Kiyaya	Not enrolled
1353	2017 - 19	Rainy	M	Under5	1	Discharged	Centre	AS_Saint_Paul	Not enrolled
1354	2017 - 19	Rainy	F	Over15	1	Discharged	Centre	AS_Tanganyika	Negative
1355	2017 - 19	Rainy	F	Under5	2	Discharged	South	AS_Kalundu_Etat	Negative
1356	2017 - 19	Rainy	F	Over15	3	Discharged	South	AS_Nyamianda	Negative
1357	2017 - 19	Rainy	M	Over15			Centre	AS_Saint_Paul	Not enrolled
1358	2017 - 20	Dry	M	Over15	2	Discharged	North	AS_Kasenga_Cepac	Not enrolled
1359	2017 - 20	Dry	F	Over15	1	Discharged	Centre	AS_Mulongwe	Negative
1360	2017 - 20	Dry	M	Under5	1	Discharged	Centre	AS_Mitumba	Negative
1361	2017 - 20	Dry	M	Over15	0	Transferred	South	AS_Kalundu_Etat	Not enrolled
1362	2017 - 20	Dry	F	Under5	2	Discharged	Centre	AS_Saint_Paul	Negative
1363	2017 - 21	Dry	M	5to15	0	Discharged	South	AS_Kalundu_Cepac	Negative
1364	2017 - 21	Dry	M	Over15	0	Discharged	Centre	AS_Saint_Paul	Negative
1365	2017 - 21	Dry	F	Over15	1	Discharged	North	AS_Kasenga_Cepac	Negative
1366	2017 - 21	Dry	M	Over15	2	Discharged	South	AS_Kalundu_Cepac	Negative
1367	2017 - 21	Dry	F	Over15	2	Discharged	South	AS_Kalundu_Etat	Not enrolled
1368	2017 - 21	Dry	M	5to15	3	Discharged	Centre	AS_Saint_Paul	Negative
1369	2017 - 21	Dry	F	Over15			South	AS_Kalundu_Cepac	Negative
1370	2017 - 21	Dry	F	5to15	1	Discharged	North	AS_Kasenga_Etat	Negative
1371	2017 - 21	Dry	F	Over15	4	Discharged	South	AS_Kalundu_Etat	Negative
1372	2017 - 22	Dry	M	5to15	1	Discharged	Centre	AS_Saint_Paul	Negative
1373	2017 - 22	Dry	F	5to15	1	Discharged	Centre	AS_Saint_Paul	Not enrolled
1374	2017 - 22	Dry	F	Over15	1	Discharged	North	AS_Kavimvira	Not enrolled
1375	2017 - 22	Dry	M	Under5	1	Discharged	North	AS_Kiyaya	Not enrolled
1376	2017 - 22	Dry	M	5to15	1	Discharged	North	AS_Kasenga_Cepac	Not enrolled
1377	2017 - 22	Dry	F	Over15	0	Transferred	North	AS_Kavimvira	Not enrolled
1378	2017 - 22	Dry	M	5to15	1	Discharged	North	AS_Kasenga_Cepac	Not enrolled
1379	2017 - 22	Dry	F	Over15	2	Discharged	North	AS_Kiyaya	Not enrolled
1380	2017 - 22	Dry	F	Over15	0	Transferred	Centre	AS_Mulongwe	Not enrolled
1381	2017 - 22	Dry	M	5to15	2	Discharged	Centre	AS_Kimanga	Not enrolled
1382	2017 - 23	Dry	F	5to15	1	Discharged	North	AS_Kasenga_Cepac	Not enrolled
1383	2017 - 23	Dry	M	Under5	1	Discharged	Centre	AS_Saint_Paul	Not enrolled
1384	2017 - 23	Dry	F	Over15	1	Discharged	North	AS_Kilomoni	Not enrolled
1385	2017 - 23	Dry	F	Over15	2	Discharged	South	AS_Nyamianda	Not enrolled
1386	2017 - 23	Dry	F	Over15	2	Discharged	South	AS_Nyamianda	Not enrolled
1387	2017 - 23	Dry	F	Over15	0	Discharged	Centre	AS_Tanganyika	Not enrolled
1388	2017 - 23	Dry	M	Over15	1	Discharged	Centre	AS_Tanganyika	Not enrolled
1389	2017 - 23	Dry	F	Under5	0	Transferred	North	AS_Kasenga_Cepac	Not enrolled
1390	2017 - 23	Dry	F	Over15	1	Discharged	North	AS_Kiyaya	Not enrolled
1391	2017 - 23	Dry	M	5to15	1	Discharged	Centre	AS_Tanganyika	Not enrolled
1392	2017 - 23	Dry	F	Over15	1	Discharged	South	AS_Kalundu_Cepac	Not enrolled
1393	2017 - 23	Dry	F	Over15	1	Discharged	South	AS_Nyamianda	Not enrolled
1394	2017 - 23	Dry	F	Over15	1	Discharged		Hors_Uvira	Not enrolled
1395	2017 - 24	Dry	M	5to15	0	Discharged	North	AS_Kasenga_Cepac	Not enrolled
1396	2017 - 24	Dry	F	Over15	0	Discharged	South	AS_Kalundu_Cepac	Not enrolled
1397	2017 - 24	Dry	F	Over15	1	Transferred	Centre	AS_RombeI	Not enrolled
1398	2017 - 24	Dry	M	5to15	1	Transferred	North	AS_Kasenga_Etat	Not enrolled
1399	2017 - 24	Dry	F	Under5		Discharged	North	AS_Kilomoni	Not enrolled
1400	2017 - 24	Dry	M	Over15	0	Discharged	Centre	AS_Saint_Paul	Not enrolled
1401	2017 - 24	Dry	F	Under5		Discharged	North	AS_Kavimvira	Negative
1402	2017 - 24	Dry	F	Over15	3	Discharged	North	AS_Kavimvira	Negative
1403	2017 - 24	Dry	M	Under5	1	Discharged	South	AS_Kalundu_Cepac	Not enrolled
1404	2017 - 24	Dry	M	Over15		Transferred	South	AS_Kalundu_Cepac	Not enrolled
1405	2017 - 24	Dry	F	Over15	2	Discharged	South	AS_Nyamianda	Negative
1406	2017 - 25	Dry	M	5to15	1	Discharged	South	AS_Kalundu_Etat	Negative
1407	2017 - 25	Dry	F	Under5			South	AS_Kalundu_Etat	Positive
1408	2017 - 25	Dry	M	Over15	1	Transferred	North	AS_Kilomoni	Not enrolled
1409	2017 - 25	Dry		5to15			South	AS_Kalundu_Etat	Negative
1410	2017 - 25	Dry	F	Under5			Centre	AS_Saint_Paul	Not enrolled
1411	2017 - 25	Dry	M	Over15	2	Discharged	South	AS_Kalundu_Catholique	Negative
1412	2017 - 25	Dry	F	Over15			Centre	AS_Tanganyika	Negative
1413	2017 - 25	Dry	F	5to15	1	Discharged	South	AS_Kalundu_Etat	Negative
1414	2017 - 26	Dry	F	Over15	1	Discharged	North	AS_Kasenga_Etat	Not enrolled
1415	2017 - 26	Dry	F	5to15	1	Discharged	South	AS_Kalundu_Etat	Negative
1416	2017 - 26	Dry	M	Over15	3	Transferred	Centre	AS_Kimanga	Negative
1417	2017 - 26	Dry	M	5to15	1	Discharged	South	AS_Kalundu_Etat	Positive
1418	2017 - 26	Dry	F	Over15	1	Discharged	South	AS_Kalundu_Etat	Negative
1419	2017 - 26	Dry	M	5to15	1	Discharged	Centre	AS_Tanganyika	Negative
1420	2017 - 26	Dry	F	Over15			North	AS_Kasenga_Cepac	Negative
1421	2017 - 26	Dry	F	Over15	1	Discharged	South	AS_Kalundu_Etat	Negative
1422	2017 - 26	Dry	F	Over15			South	AS_Nyamianda	Negative
1423	2017 - 26	Dry	M	5to15			South	AS_Nyamianda	Not enrolled
1424	2017 - 26	Dry	M	Over15	1	Discharged	South	AS_Kabindula	Negative
1425	2017 - 26	Dry	F	Over15	2	Discharged	South	AS_Kalundu_Etat	Negative
1426	2017 - 26	Dry	M	Over15	2	Discharged	South	AS_Kalundu_Etat	Positive
1427	2017 - 27	Rainy	F	5to15	1	Discharged	South	AS_Kalundu_Cepac	Negative
1428	2017 - 27	Rainy	M	Under5	0	Discharged	North	AS_Kasenga_Cepac	Not enrolled
1429	2017 - 27	Rainy	M	Over15	2	Discharged	North	AS_Kasenga_Etat	Negative
1430	2017 - 27	Rainy	M	Over15	2	Discharged	South	AS_Kabindula	Negative
1431	2017 - 28	Dry	M	Under5	1	Discharged	Centre	AS_Kimanga	Negative
1432	2017 - 28	Dry	F	Over15	2	Discharged	South	AS_Kalundu_Cepac	Not enrolled
1433	2017 - 28	Dry	M	5to15	1	Discharged	North	AS_Kasenga_Cepac	Not enrolled
1434	2017 - 28	Dry	M	Over15	0	Discharged	Centre	AS_Saint_Paul	Not enrolled
1435	2017 - 28	Dry	M	5to15	0	Discharged	Centre	AS_Kimanga	Negative
1436	2017 - 28	Dry	M	Over15	1	Discharged	South	AS_Kalundu_Etat	Negative
1437	2017 - 29	Dry	M	5to15			South	AS_Kalundu_Catholique	Positive
1438	2017 - 29	Dry	M	Over15	0	Discharged	Centre	AS_Kimanga	Negative
1439	2017 - 29	Dry	F	Over15	0	Transferred	Centre	AS_Saint_Paul	Not enrolled
1440	2017 - 29	Dry	F	Over15	5	Discharged	South	AS_Nyamianda	Positive
1441	2017 - 30	Dry	F	Over15	2	Discharged	Centre	AS_Saint_Paul	Negative
1442	2017 - 30	Dry	M	Over15	2	Discharged	South	AS_Kalundu_Etat	Positive
1443	2017 - 30	Dry	M	Over15	1	Discharged	South	AS_Kalundu_Catholique	Negative
1444	2017 - 30	Dry	M	Over15			South	AS_Kalundu_Etat	Negative
1445	2017 - 30	Dry	F	5to15			North	AS_Kilomoni	Positive
1446	2017 - 30	Dry	M	5to15	2	Discharged	South	AS_Kalundu_Etat	Positive
1447	2017 - 30	Dry	M	5to15	3	Discharged	North	AS_Kilomoni	Not enrolled
1448	2017 - 30	Dry	F	Under5	3	Discharged	North	AS_Kilomoni	Positive
1449	2017 - 31	Dry	M	5to15	0	Discharged	North	AS_Kilomoni	Negative
1450	2017 - 31	Dry	M	5to15			North	AS_Kilomoni	Positive
1451	2017 - 31	Dry	M	Under5	1	Discharged	Centre	AS_Tanganyika	Negative
1452	2017 - 31	Dry	F	Over15	1	Discharged	North	AS_Kavimvira	Negative
1453	2017 - 31	Dry	M	Under5	0	Discharged	Centre	AS_Mulongwe	Negative
1454	2017 - 31	Dry	F	5to15	1	Discharged	North	AS_Kasenga_Etat	Negative
1455	2017 - 31	Dry	F	Over15	3	Discharged	North	AS_Kilomoni	Negative
1456	2017 - 31	Dry	M	Over15			North	AS_Kavimvira	Negative
1457	2017 - 31	Dry	M	Over15	3	Discharged	North	AS_Kilomoni	Negative
1458	2017 - 31	Dry	M	Over15	1	Transferred	South	AS_Nyamianda	Negative
1459	2017 - 31	Dry	F	Under5			North	AS_Kilomoni	Negative
1460	2017 - 31	Dry	M	5to15	0	Discharged	North	AS_Kilomoni	Positive
1461	2017 - 31	Dry	M	Under5	2	Discharged	North	AS_Kilomoni	Not enrolled
1462	2017 - 32	Dry	F	Over15	2	Discharged	North	AS_Kavimvira	Negative
1463	2017 - 32	Dry	F	Under5	2	Discharged	North	AS_Kavimvira	Negative
1464	2017 - 32	Dry	M	Under5	1	Discharged	North	AS_Kiyaya	Not enrolled
1465	2017 - 32	Dry	M	Over15	3	Discharged	North	AS_Kasenga_Etat	Positive
1466	2017 - 32	Dry	M	Over15	2	Discharged	North	AS_Kasenga_Etat	Positive
1467	2017 - 32	Dry	M	Under5	0	Discharged	North	AS_Kasenga_Etat	Not enrolled
1468	2017 - 32	Dry	M	Under5	4	Discharged	North	AS_Kilomoni	Positive
1469	2017 - 32	Dry	M	Under5	1	Discharged	North	AS_Kilomoni	Positive
1470	2017 - 32	Dry	F	Over15	1	Discharged	North	AS_Kavimvira	Negative
1471	2017 - 32	Dry	M	5to15	2	Discharged	North	AS_Kavimvira	Positive
1472	2017 - 32	Dry	M	5to15	2	Discharged	North	AS_Kavimvira	Negative
1473	2017 - 32	Dry	F	5to15	3	Discharged	North	AS_Kavimvira	Positive
1474	2017 - 32	Dry	M	Over15	1	Discharged	Centre	AS_RombeI	Negative
1475	2017 - 32	Dry	F	Over15	3	Discharged	North	AS_Kavimvira	Positive
1476	2017 - 32	Dry	M	Over15	3	Discharged	North	AS_Kavimvira	Positive
1477	2017 - 32	Dry	M	Over15	2	Discharged	North	AS_Kasenga_Etat	Negative
1478	2017 - 32	Dry	F	Over15	2	Discharged	North	AS_Kilomoni	Negative
1479	2017 - 32	Dry	M	Over15	2	Discharged	North	AS_Kavimvira	Negative
1480	2017 - 32	Dry	F	Over15	2	Discharged	North	AS_Kilomoni	Negative
1481	2017 - 32	Dry	M	Over15	4	Discharged	North	AS_Kavimvira	Not enrolled
1482	2017 - 32	Dry	M	Over15	2	Discharged	North	AS_Kilomoni	Negative
1483	2017 - 32	Dry	M	5to15	0	Discharged	Centre	AS_RombeI	Not enrolled
1484	2017 - 32	Dry	F	5to15	2	Discharged	North	AS_Kasenga_Etat	Positive
1485	2017 - 33	Rainy	F	Over15	3	Discharged	Centre	AS_Mitumba	Negative
1486	2017 - 33	Rainy	F	5to15	5		North	AS_Kasenga_Cepac	Negative
1487	2017 - 33	Rainy	M	Under5	1	Discharged	North	AS_Kavimvira	Negative
1488	2017 - 33	Rainy	M	Under5	2	Discharged	North	AS_Kavimvira	Negative
1489	2017 - 33	Rainy	F	Under5	4	Discharged	North	AS_Kavimvira	Positive
1490	2017 - 33	Rainy	F	Over15	2	Death	North	AS_Kavimvira	Positive
1491	2017 - 33	Rainy	M	5to15	4	Discharged	North	AS_Kilomoni	Negative
1492	2017 - 33	Rainy	F	5to15	1	Transferred	North	AS_Kilomoni	Not enrolled
1493	2017 - 33	Rainy	F	Over15	2	Discharged	South	AS_Kalundu_Catholique	Not enrolled
1494	2017 - 33	Rainy	F	5to15			North	AS_Kilomoni	Negative
1495	2017 - 33	Rainy	F	Under5	4	Discharged	North	AS_Kilomoni	Negative
1496	2017 - 33	Rainy	F	5to15			North	AS_Kasenga_Cepac	Negative
1497	2017 - 33	Rainy	F	5to15	2	Discharged	North	AS_Kiyaya	Negative
1498	2017 - 33	Rainy	F	Under5	2	Discharged	North	AS_Kavimvira	Negative
1499	2017 - 33	Rainy	F	5to15			North	AS_Kavimvira	Negative
1500	2017 - 33	Rainy	M	Over15	4	Discharged	North	AS_Kilomoni	Negative
1501	2017 - 33	Rainy	F	Under5	4	Discharged	North	AS_Kavimvira	Positive
1502	2017 - 33	Rainy	F	5to15	3	Discharged	North	AS_Kavimvira	Negative
1503	2017 - 33	Rainy	F	Under5	4	Discharged	North	AS_Kavimvira	Negative
1504	2017 - 33	Rainy	M	Under5	3	Transferred	North	AS_Kavimvira	Positive
1505	2017 - 33	Rainy	M	Over15	1	Discharged	North	AS_Kilomoni	Negative
1506	2017 - 33	Rainy	M	Over15	1	Discharged	North	AS_Kilomoni	Negative
1507	2017 - 33	Rainy	M	Over15	5	Discharged	North	AS_Kilomoni	Positive
1508	2017 - 33	Rainy	F	5to15	2	Discharged	North	AS_Kasenga_Etat	Negative
1509	2017 - 33	Rainy	F	Over15			North	AS_Kavimvira	Positive
1510	2017 - 33	Rainy	M	Over15	2	Discharged	North	AS_Kavimvira	Negative
1511	2017 - 33	Rainy	F	Over15	2	Discharged	North	AS_Kavimvira	Not enrolled
1512	2017 - 33	Rainy	F	Under5	1	Discharged	North	AS_Kasenga_Cepac	Negative
1513	2017 - 33	Rainy	F	Under5	1	Discharged	North	AS_Kiyaya	Not enrolled
1514	2017 - 33	Rainy	F	Over15	2	Discharged	North	AS_Kasenga_Cepac	Negative
1515	2017 - 33	Rainy	F	Over15	4	Discharged	North	AS_Kavimvira	Negative
1516	2017 - 33	Rainy	M	Over15	1	Discharged	North	AS_Kasenga_Cepac	Negative
1517	2017 - 33	Rainy	F	5to15	3	Discharged	North	AS_Kavimvira	Positive
1518	2017 - 33	Rainy	M	Under5	4	Discharged	North	AS_Kilomoni	Positive
1519	2017 - 33	Rainy	M	Under5	1	Discharged	North	AS_Kilomoni	Negative
1520	2017 - 33	Rainy	F	Over15	4	Discharged	North	AS_Kavimvira	Positive
1521	2017 - 33	Rainy	F	Over15	3	Discharged	North	AS_Kilomoni	Positive
1522	2017 - 33	Rainy	M	Over15	3	Discharged	Centre	AS_Saint_Paul	Positive
1523	2017 - 33	Rainy	M	5to15	3	Discharged	North	AS_Kasenga_Etat	Positive
1524	2017 - 33	Rainy	M	Under5	1	Discharged	North	AS_Kavimvira	Not enrolled
1525	2017 - 33	Rainy	F	Under5			North	AS_Kasenga_Cepac	Negative
1526	2017 - 33	Rainy	M	5to15	2	Discharged	North	AS_Kiyaya	Negative
1527	2017 - 34	Dry	M	Over15			North	AS_Kiyaya	Positive
1528	2017 - 34	Dry	M	Over15	3	Discharged	North	AS_Kavimvira	Not enrolled
1529	2017 - 34	Dry	F	5to15	3	Discharged	North	AS_Kilomoni	Negative
1530	2017 - 34	Dry	M	5to15	1	Discharged	North	AS_Kilomoni	Positive
1531	2017 - 34	Dry	M	Over15	1	Discharged	North	AS_Kilomoni	Not enrolled
1532	2017 - 34	Dry	F	5to15	1	Discharged	North	AS_Kiyaya	Negative
1533	2017 - 34	Dry	F	Over15	2	Discharged	North	AS_Kavimvira	Negative
1534	2017 - 34	Dry	M	5to15	3	Discharged	North	AS_Kavimvira	Positive
1535	2017 - 34	Dry	M	Over15	3	Discharged	North	AS_Kasenga_Etat	Positive
1536	2017 - 34	Dry	M	Over15	3	Discharged	North	AS_Kasenga_Etat	Positive
1537	2017 - 34	Dry	M	Under5	3	Transferred	North	AS_Kavimvira	Positive
1538	2017 - 34	Dry	M	Over15	2	Discharged	North	AS_Kasenga_Etat	Positive
1539	2017 - 34	Dry	F	Over15	1	Discharged	North	AS_Kiyaya	Not enrolled
1540	2017 - 34	Dry	M	Under5	0	Discharged	North	AS_Kasenga_Etat	Negative
1541	2017 - 34	Dry	M	Under5			North	AS_Kilomoni	Negative
1542	2017 - 34	Dry	M	5to15	2	Discharged	North	AS_Kilomoni	Negative
1543	2017 - 34	Dry	F	Over15	4	Discharged	North	AS_Kavimvira	Positive
1544	2017 - 34	Dry	M	5to15	2	Discharged	North	AS_Kiyaya	Negative
1545	2017 - 34	Dry	M	Over15	3	Discharged	North	AS_Kavimvira	Positive
1546	2017 - 34	Dry	F	5to15	2	Discharged	North	AS_Kilomoni	Positive
1547	2017 - 34	Dry	F	Over15	1	Discharged	North	AS_Kasenga_Etat	Not enrolled
1548	2017 - 34	Dry	F	Over15	2	Discharged	North	AS_Kiyaya	Positive
1549	2017 - 34	Dry	M	Under5	0	Discharged	North	AS_Kasenga_Cepac	Positive
1550	2017 - 34	Dry	F	Over15	1	Discharged	South	AS_Kalundu_Etat	Negative
1551	2017 - 34	Dry	M	Under5	3	Discharged	North	AS_Kavimvira	Positive
1552	2017 - 34	Dry	F	Under5	3	Discharged	North	AS_Kasenga_Etat	Positive
1553	2017 - 34	Dry	F	5to15	3	Discharged	North	AS_Kavimvira	Positive
1554	2017 - 34	Dry	F	5to15	2	Discharged	North	AS_Kasenga_Etat	Positive
1555	2017 - 34	Dry	F	5to15	1	Discharged	South	AS_Kalundu_Etat	Negative
1556	2017 - 34	Dry	F	Under5	1	Discharged	North	AS_Kavimvira	Not enrolled
1557	2017 - 34	Dry	F	Over15	2	Discharged	North	AS_Kasenga_Cepac	Positive
1558	2017 - 34	Dry	F	Over15	3	Discharged	North	AS_Kavimvira	Positive
1559	2017 - 34	Dry	M	Over15	4	Discharged	North	AS_Kiyaya	Positive
1560	2017 - 34	Dry	F	Over15	2	Discharged	North	AS_Kavimvira	Positive
1561	2017 - 34	Dry	F	5to15	3	Discharged	South	AS_Kalundu_Etat	Positive
1562	2017 - 34	Dry	M	Over15	1	Discharged	South	AS_Kalundu_Etat	Positive
1563	2017 - 34	Dry	M	5to15	1	Discharged	North	AS_Kavimvira	Positive
1564	2017 - 34	Dry	M	5to15	1	Discharged	North	AS_Kavimvira	Not enrolled
1565	2017 - 34	Dry	M	Under5	4	Discharged	North	AS_Kavimvira	Positive
1566	2017 - 34	Dry	F	Over15	3	Discharged	North	AS_Kavimvira	Positive
1567	2017 - 34	Dry	F	5to15	3	Discharged	North	AS_Kavimvira	Positive
1568	2017 - 34	Dry	M	5to15			North	AS_Kavimvira	Positive
1569	2017 - 34	Dry	M	Over15	2	Discharged	North	AS_Kilomoni	Positive
1570	2017 - 34	Dry	F	5to15	2	Discharged	North	AS_Kasenga_Etat	Positive
1571	2017 - 34	Dry	F	Under5	2	Discharged		Hors_Uvira	Positive
1572	2017 - 34	Dry	F	Over15	2	Discharged	North	AS_Kasenga_Etat	Positive
1573	2017 - 34	Dry	F	Over15	2	Discharged	North	AS_Kavimvira	Positive
1574	2017 - 34	Dry	M	5to15	2	Discharged	South	AS_Kalundu_Catholique	Negative
1575	2017 - 34	Dry	M	Under5	1	Discharged	South	AS_Kalundu_Etat	Not enrolled
1576	2017 - 34	Dry	M	5to15	1	Discharged	Centre	AS_Saint_Paul	Positive
1577	2017 - 34	Dry	M	5to15	2	Discharged	South	AS_Kalundu_Cepac	Negative
1578	2017 - 34	Dry	F	Over15	5	Discharged	North	AS_Kiyaya	Positive
1579	2017 - 34	Dry	F	Under5	1	Discharged	North	AS_Kiyaya	Not enrolled
1580	2017 - 34	Dry	M	Over15	5	Discharged	South	AS_Kalundu_Etat	Positive
1581	2017 - 34	Dry	F	Under5	3	Discharged	North	AS_Kilomoni	Negative
1582	2017 - 34	Dry	M	Under5			South	AS_Kalundu_Etat	Positive
1583	2017 - 34	Dry	F	Over15	1	Discharged	North	AS_Kavimvira	Positive
1584	2017 - 34	Dry	F	5to15	1	Discharged	North	AS_Kilomoni	Negative
1585	2017 - 34	Dry	F	5to15	1	Discharged	North	AS_Kavimvira	Positive
1586	2017 - 34	Dry	F	Over15	2	Discharged	North	AS_Kiyaya	Not enrolled
1587	2017 - 34	Dry	M	Over15	2	Discharged	South	AS_Nyamianda	Positive
1588	2017 - 34	Dry	M	5to15	1	Discharged		Hors_Uvira	Positive
1589	2017 - 34	Dry	M	Over15	2	Discharged	North	AS_Kavimvira	Positive
1590	2017 - 34	Dry	M	5to15	2	Discharged	South	AS_Kalundu_Cepac	Not enrolled
1591	2017 - 34	Dry	M	Over15	1	Discharged	North	AS_Kasenga_Cepac	Positive
1592	2017 - 34	Dry	F	Over15	2	Discharged	North	AS_Kiyaya	Not enrolled
1593	2017 - 34	Dry	F	5to15	2	Discharged	North	AS_Kavimvira	Not enrolled
1594	2017 - 34	Dry	M	5to15	2	Discharged	South	AS_Kalundu_Cepac	Positive
1595	2017 - 34	Dry	F	Over15	3	Discharged	South	AS_Kalundu_Etat	Negative
1596	2017 - 34	Dry	M	Over15	2	Discharged	North	AS_Kiyaya	Positive
1597	2017 - 34	Dry	F	Over15	2	Discharged	North	AS_Kiyaya	Not enrolled
1598	2017 - 34	Dry	M	Over15	2	Discharged	North	AS_Kasenga_Etat	Negative
1599	2017 - 34	Dry	F	Under5			North	AS_Kavimvira	Not enrolled
1600	2017 - 34	Dry	M	Over15	3	Discharged	North	AS_Kavimvira	Positive
1601	2017 - 34	Dry	M	Over15	1	Discharged	North	AS_Kavimvira	Positive
1602	2017 - 34	Dry	F	Under5	1	Discharged	North	AS_Kilomoni	Not enrolled
1603	2017 - 34	Dry	M	5to15	2	Discharged	North	AS_Kiyaya	Positive
1604	2017 - 34	Dry	M	Over15	3	Discharged	South	AS_Kalundu_Etat	Positive
1605	2017 - 34	Dry	F	5to15	2	Discharged	North	AS_Kiyaya	Not enrolled
1606	2017 - 34	Dry	M	Over15	4	Discharged	North	AS_Kilomoni	Positive
1607	2017 - 34	Dry	M	Over15	3	Discharged	North	AS_Kavimvira	Positive
1608	2017 - 34	Dry	M	Over15	4	Discharged	North	AS_Kavimvira	Positive
1609	2017 - 34	Dry	F	Over15	2	Discharged	North	AS_Kavimvira	Positive
1610	2017 - 34	Dry	F	Over15	1	Discharged	South	AS_Kalundu_Cepac	Not enrolled
1611	2017 - 34	Dry	M	Over15	4	Discharged	South	AS_Kalundu_Etat	Positive
1612	2017 - 34	Dry	F	Over15	6	Discharged	North	AS_Kavimvira	Positive
1613	2017 - 34	Dry	M	5to15	1	Discharged	South	AS_Kalundu_Etat	Negative
1614	2017 - 34	Dry	M	5to15	1	Discharged	North	AS_Kiyaya	Negative
1615	2017 - 34	Dry	M	5to15	4	Discharged	North	AS_Kavimvira	Negative
1616	2017 - 34	Dry	F	5to15	1	Discharged	North	AS_Kilomoni	Not enrolled
1617	2017 - 34	Dry	M	Over15	3	Discharged		Hors_Uvira	Positive
1618	2017 - 34	Dry	F	5to15	2	Discharged	North	AS_Kavimvira	Negative
1619	2017 - 34	Dry	F	Over15	3	Discharged	North	AS_Kavimvira	Negative
1620	2017 - 34	Dry	F	Over15	1	Discharged	South	AS_Kalundu_Catholique	Not enrolled
1621	2017 - 34	Dry	F	5to15	2	Discharged	North	AS_Kiyaya	Positive
1622	2017 - 34	Dry	M	Over15	7	Discharged	North	AS_Kasenga_Cepac	Negative
1623	2017 - 34	Dry	M	Under5	1	Discharged	North	AS_Kavimvira	Not enrolled
1624	2017 - 34	Dry	M	5to15	0	Transferred	Centre	AS_Kimanga	Positive
1625	2017 - 34	Dry	F	5to15	3	Discharged	North	AS_Kasenga_Etat	Negative
1626	2017 - 34	Dry	M	5to15	4	Discharged	North	AS_Kiyaya	Negative
1627	2017 - 34	Dry	F	Over15			North	AS_Kilomoni	Not enrolled
1628	2017 - 34	Dry	M	5to15			North	AS_Kilomoni	Not enrolled
1629	2017 - 34	Dry	M	Under5	4	Discharged	North	AS_Kavimvira	Not enrolled
1630	2017 - 35	Dry	F	Over15	6	Discharged	North	AS_Kavimvira	Positive
1631	2017 - 35	Dry	M	5to15	4	Discharged	North	AS_Kavimvira	Positive
1632	2017 - 35	Dry	F	5to15	2	Discharged	North	AS_Kasenga_Cepac	Not enrolled
1633	2017 - 35	Dry	F	Over15			North	AS_Kavimvira	Positive
1634	2017 - 35	Dry	M	Over15	0	Discharged	North	AS_Kavimvira	Positive
1635	2017 - 35	Dry	F	Over15	3	Discharged	North	AS_Kasenga_Cepac	Not enrolled
1636	2017 - 35	Dry	F	Over15	1	Discharged	North	AS_Kavimvira	Positive
1637	2017 - 35	Dry	F	Over15	3	Discharged	South	AS_Kalundu_Catholique	Positive
1638	2017 - 35	Dry	M	Over15	3	Discharged	North	AS_Kiyaya	Not enrolled
1639	2017 - 35	Dry	M	Over15	4	Discharged	South	AS_Kalundu_Etat	Negative
1640	2017 - 35	Dry	F	5to15	2	Discharged	North	AS_Kavimvira	Negative
1641	2017 - 35	Dry	M	Over15	2	Discharged	North	AS_Kilomoni	Negative
1642	2017 - 35	Dry	M	Over15	2	Discharged	North	AS_Kavimvira	Not enrolled
1643	2017 - 35	Dry	F	Over15				Hors_Uvira	Negative
1644	2017 - 35	Dry	M	Over15	2	Discharged	Centre	AS_Saint_Paul	Positive
1645	2017 - 35	Dry	M	Over15	4	Discharged	North	AS_Kilomoni	Not enrolled
1646	2017 - 35	Dry	F	5to15	6	Discharged	North	AS_Kavimvira	Positive
1647	2017 - 35	Dry	F	5to15	1	Discharged	North	AS_Kilomoni	Negative
1648	2017 - 35	Dry	F	Over15	2	Discharged	Centre	AS_Mitumba	Negative
1649	2017 - 35	Dry	F	Over15	3	Discharged	South	AS_Nyamianda	Negative
1650	2017 - 35	Dry	F	Over15	4	Discharged	North	AS_Kiyaya	Not enrolled
1651	2017 - 35	Dry	F	5to15	4	Discharged	South	AS_Kalundu_Cepac	Positive
1652	2017 - 35	Dry	M	Over15			Centre	AS_RombeI	Negative
1653	2017 - 35	Dry	F	Over15	1	Discharged	Centre	AS_Tanganyika	Not enrolled
1654	2017 - 35	Dry	F	5to15	2	Discharged	North	AS_Kasenga_Cepac	Negative
1655	2017 - 35	Dry	F	Over15	3	Discharged	North	AS_Kavimvira	Not enrolled
1656	2017 - 35	Dry	F	Over15	1	Discharged	North	AS_Kiyaya	Positive
1657	2017 - 35	Dry	F	Over15			South	AS_Kabindula	Positive
1658	2017 - 35	Dry	F	5to15	3	Discharged	North	AS_Kilomoni	Not enrolled
1659	2017 - 35	Dry	M	Over15	2	Discharged	North	AS_Kavimvira	Negative
1660	2017 - 35	Dry	F	5to15	1	Discharged	North	AS_Kasenga_Etat	Not enrolled
1661	2017 - 35	Dry	F	Over15	2	Discharged	Centre	AS_RombeI	Negative
1662	2017 - 35	Dry	F	Over15	1	Discharged	Centre	AS_Mitumba	Positive
1663	2017 - 35	Dry	F	Over15	4	Discharged	North	AS_Kavimvira	Negative
1664	2017 - 35	Dry	M	Under5	3	Discharged	North	AS_Kasenga_Cepac	Not enrolled
1665	2017 - 35	Dry	M	Under5	2	Discharged	North	AS_Kiyaya	Not enrolled
1666	2017 - 35	Dry	F	5to15	2	Discharged	North	AS_Kasenga_Cepac	Negative
1667	2017 - 35	Dry	F	Over15	1	Discharged	North	AS_Kasenga_Etat	Negative
1668	2017 - 35	Dry	M	Over15	4	Discharged	North	AS_Kavimvira	Negative
1669	2017 - 35	Dry	M	5to15	2	Discharged	South	AS_Kalundu_Etat	Positive
1670	2017 - 35	Dry	F	5to15	7	Discharged	North	AS_Kasenga_Cepac	Positive
1671	2017 - 35	Dry	M	Over15			South	AS_Kalundu_Catholique	Not enrolled
1672	2017 - 35	Dry	F	Over15	0	Discharged	Centre	AS_RombeI	Positive
1673	2017 - 35	Dry	M	Under5	1	Discharged	North	AS_Kasenga_Cepac	Not enrolled
1674	2017 - 35	Dry	M	5to15	4	Discharged	North	AS_Kasenga_Cepac	Positive
1675	2017 - 35	Dry	F	5to15	3	Discharged	North	AS_Kiyaya	Not enrolled
1676	2017 - 35	Dry	M	5to15	2	Discharged	North	AS_Kasenga_Cepac	Not enrolled
1677	2017 - 35	Dry	M	Over15		Discharged	North	AS_Kasenga_Cepac	Negative
1678	2017 - 35	Dry	M	5to15	2	Discharged	North	AS_Kavimvira	Not enrolled
1679	2017 - 35	Dry	F	Over15	3	Discharged	North	AS_Kavimvira	Positive
1680	2017 - 35	Dry	M	Under5	6	Discharged	Centre	AS_Tanganyika	Positive
1681	2017 - 35	Dry	M	5to15			North	AS_Kavimvira	Negative
1682	2017 - 35	Dry	F	Over15			North	AS_Kilomoni	Positive
1683	2017 - 35	Dry	F	Under5	2	Transferred	North	AS_Kavimvira	Positive
1684	2017 - 35	Dry	M	5to15	2	Discharged	North	AS_Kiyaya	Negative
1685	2017 - 35	Dry	M	Over15		Discharged	North	AS_Kilomoni	Negative
1686	2017 - 35	Dry	M	Over15	1	Discharged	North	AS_Kasenga_Etat	Negative
1687	2017 - 35	Dry	M	Over15	0	Death	Centre	AS_RombeI	Not enrolled
1688	2017 - 35	Dry	M	5to15	2	Discharged	South	AS_Kabindula	Negative
1689	2017 - 35	Dry	M	Under5	0	Transferred	Centre	AS_RombeI	Not enrolled
1690	2017 - 35	Dry	M	5to15	2	Discharged	North	AS_Kasenga_Cepac	Negative
1691	2017 - 35	Dry	F	Under5	0	Discharged	Centre	AS_Tanganyika	Positive
1692	2017 - 35	Dry	F	Over15	3	Discharged	North	AS_Kavimvira	Positive
1693	2017 - 35	Dry	M	Over15	4	Discharged	North	AS_Kilomoni	Positive
1694	2017 - 35	Dry	F	Under5	6	Discharged	North	AS_Kasenga_Cepac	Positive
1695	2017 - 35	Dry	F	Over15	4	Discharged	North	AS_Kasenga_Cepac	Positive
1696	2017 - 35	Dry	F	Over15	3	Discharged	South	AS_Kabindula	Negative
1697	2017 - 35	Dry	F	Over15	3	Discharged	North	AS_Kasenga_Etat	Negative
1698	2017 - 35	Dry	M	Over15	3	Discharged	North	AS_Kasenga_Etat	Positive
1699	2017 - 35	Dry	M	5to15	2	Discharged	North	AS_Kavimvira	Positive
1700	2017 - 35	Dry	M	Over15	2	Discharged	North	AS_Kasenga_Cepac	Positive
1701	2017 - 35	Dry	F	Over15	2	Discharged	Centre	AS_Mulongwe	Negative
1702	2017 - 35	Dry	F	Under5	3	Discharged	North	AS_Kavimvira	Positive
1703	2017 - 35	Dry	F	5to15	3	Discharged	North	AS_Kavimvira	Not enrolled
1704	2017 - 35	Dry	M	Over15	2	Discharged	North	AS_Kasenga_Etat	Negative
1705	2017 - 35	Dry	M	Over15	2	Discharged	Centre	AS_Saint_Paul	Negative
1706	2017 - 35	Dry	M	Over15	3	Discharged		Hors_Uvira	Positive
1707	2017 - 35	Dry	M	Under5	3	Discharged	North	AS_Kilomoni	Not enrolled
1708	2017 - 35	Dry	M	5to15		Discharged	North	AS_Kilomoni	Not enrolled
1709	2017 - 35	Dry	F	Over15	5	Discharged	Centre	AS_RombeI	Positive
1710	2017 - 35	Dry	M	Over15	3	Discharged	North	AS_Kasenga_Etat	Positive
1711	2017 - 35	Dry	M	Over15	1	Transferred	North	AS_Kasenga_Cepac	Not enrolled
1712	2017 - 35	Dry	M	5to15	4	Discharged	South	AS_Nyamianda	Negative
1713	2017 - 35	Dry	F	Over15	0	Transferred	North	AS_Kasenga_Etat	Not enrolled
1714	2017 - 35	Dry	F	5to15	4	Discharged	South	AS_Kalundu_Catholique	Positive
1715	2017 - 35	Dry	M	Over15	2	Discharged	North	AS_Kavimvira	Negative
1716	2017 - 35	Dry	M	Over15	1	Discharged	North	AS_Kasenga_Etat	Negative
1717	2017 - 35	Dry	F	Under5		Discharged	North	AS_Kavimvira	Negative
1718	2017 - 35	Dry	F	Over15		Discharged	South	AS_Nyamianda	Negative
1719	2017 - 35	Dry	M	Under5	4	Discharged	North	AS_Kavimvira	Not enrolled
1720	2017 - 35	Dry	F	Over15		Discharged	North	AS_Kilomoni	Not enrolled
1721	2017 - 36	Dry	F	Over15	4	Discharged	South	AS_Kalundu_Cepac	Negative
1722	2017 - 36	Dry	M	Under5		Discharged	North	AS_Kasenga_Etat	Not enrolled
1723	2017 - 36	Dry	M	Under5	3	Discharged	North	AS_Kilomoni	Not enrolled
1724	2017 - 36	Dry	F	5to15		Discharged	South	AS_Kalundu_Etat	Positive
1725	2017 - 36	Dry	F	Over15		Discharged	South	AS_Kalundu_Etat	Negative
1726	2017 - 36	Dry	F	5to15		Discharged	South	AS_Nyamianda	Positive
1727	2017 - 36	Dry	F	Over15		Discharged	North	AS_Kasenga_Cepac	Not enrolled
1728	2017 - 36	Dry	M	5to15		Discharged	South	AS_Kalundu_Etat	Positive
1729	2017 - 36	Dry	F	5to15		Discharged	South	AS_Kalundu_Etat	Positive
1730	2017 - 36	Dry	F	Over15	4	Discharged	North	AS_Kasenga_Cepac	Positive
1731	2017 - 36	Dry	F	Over15		Discharged	South	AS_Kabindula	Not enrolled
1732	2017 - 36	Dry	M	Over15		Discharged	South	AS_Nyamianda	Negative
1733	2017 - 36	Dry	M	Over15	2	Discharged	North	AS_Kasenga_Etat	Positive
1734	2017 - 36	Dry	M	Over15	4	Discharged	North	AS_Kilomoni	Positive
1735	2017 - 36	Dry	F	Over15	3	Discharged	North	AS_Kavimvira	Positive
1736	2017 - 36	Dry	F	Over15	4	Discharged	North	AS_Kasenga_Cepac	Not enrolled
1737	2017 - 36	Dry	M	Over15	2	Discharged	North	AS_Kasenga_Cepac	Negative
1738	2017 - 36	Dry	F	Over15	2	Discharged	North	AS_Kilomoni	Negative
1739	2017 - 36	Dry	M	Over15	2	Discharged	North	AS_Kasenga_Cepac	Not enrolled
1740	2017 - 36	Dry	F	Over15	2	Discharged	North	AS_Kiyaya	Positive
1741	2017 - 36	Dry	M	Under5	2	Discharged	North	AS_Kasenga_Cepac	Not enrolled
1742	2017 - 36	Dry	M	Over15	2	Discharged		Hors_Uvira	Negative
1743	2017 - 36	Dry	F	5to15	3	Discharged	North	AS_Kilomoni	Positive
1744	2017 - 36	Dry	F	Over15	4	Discharged	North	AS_Kiyaya	Positive
1745	2017 - 36	Dry	F	5to15	2	Discharged	North	AS_Kasenga_Etat	Negative
1746	2017 - 36	Dry	F	5to15	2	Discharged	North	AS_Kasenga_Etat	Positive
1747	2017 - 36	Dry	F	Over15		Discharged	North	AS_Kasenga_Cepac	Negative
1748	2017 - 36	Dry	F	5to15		Discharged	North	AS_Kasenga_Etat	Not enrolled
1749	2017 - 36	Dry	M	Over15	2	Discharged	South	AS_Kalundu_Etat	Negative
1750	2017 - 36	Dry	F	Under5	4	Discharged	North	AS_Kavimvira	Positive
1751	2017 - 36	Dry	F	Over15	6	Discharged	South	AS_Kalundu_Cepac	Positive
1752	2017 - 36	Dry	F	Over15		Discharged	North	AS_Kilomoni	Negative
1753	2017 - 36	Dry	M	Over15	2	Discharged	Centre	AS_RombeI	Positive
1754	2017 - 36	Dry	F	Over15		Transferred	North	AS_Kasenga_Etat	Positive
1755	2017 - 36	Dry	M	Over15	4	Discharged	Centre	AS_Tanganyika	Negative
1756	2017 - 36	Dry	M	5to15	3	Discharged	North	AS_Kasenga_Etat	Positive
1757	2017 - 36	Dry	M	5to15	2	Discharged	North	AS_Kilomoni	Not enrolled
1758	2017 - 36	Dry	M	Under5	0	Discharged	North	AS_Kavimvira	Negative
1759	2017 - 36	Dry	F	Over15	3	Discharged	South	AS_Kalundu_Etat	Positive
1760	2017 - 36	Dry	M	Under5	1	Discharged	North	AS_Kasenga_Etat	Not enrolled
1761	2017 - 36	Dry	M	Over15	2	Discharged	North	AS_Kiyaya	Positive
1762	2017 - 36	Dry	F	5to15	3	Discharged	South	AS_Kalundu_Etat	Positive
1763	2017 - 36	Dry	M	5to15	4	Discharged	North	AS_Kasenga_Etat	Positive
1764	2017 - 36	Dry	F	Over15	1	Discharged	Centre	AS_Mulongwe	Negative
1765	2017 - 36	Dry	F	5to15	2	Discharged	North	AS_Kilomoni	Positive
1766	2017 - 36	Dry	F	Over15	3	Discharged	North	AS_Kilomoni	Not enrolled
1767	2017 - 36	Dry	F	Over15	3	Discharged	North	AS_Kavimvira	Negative
1768	2017 - 36	Dry	F	Over15	4	Discharged	North	AS_Kavimvira	Positive
1769	2017 - 36	Dry	F	Over15	1	Discharged	North	AS_Kavimvira	Negative
1770	2017 - 36	Dry	F	5to15	1	Discharged	North	AS_Kiyaya	Positive
1771	2017 - 36	Dry	M	Under5	6	Discharged	South	AS_Nyamianda	Negative
1772	2017 - 36	Dry	F	Over15	7	Discharged	South	AS_Kalundu_Etat	Negative
1773	2017 - 36	Dry	M	Over15	3	Discharged	North	AS_Kilomoni	Negative
1774	2017 - 36	Dry	M	5to15	2	Discharged	South	AS_Kalundu_Cepac	Positive
1775	2017 - 36	Dry	M	5to15	4	Discharged	North	AS_Kavimvira	Negative
1776	2017 - 36	Dry	F	Under5	3	Discharged	North	AS_Kilomoni	Negative
1777	2017 - 36	Dry	F	5to15			North	AS_Kasenga_Etat	Positive
1778	2017 - 36	Dry	M	Over15	2	Discharged	South	AS_Kalundu_Etat	Positive
1779	2017 - 36	Dry	M	Over15	2	Discharged	Centre	AS_Tanganyika	Not enrolled
1780	2017 - 36	Dry	M	Over15	2	Discharged	North	AS_Kavimvira	Positive
1781	2017 - 36	Dry	F	Over15	2	Discharged	North	AS_Kilomoni	Negative
1782	2017 - 36	Dry	M	Under5	3	Discharged	South	AS_Kalundu_Cepac	Not enrolled
1783	2017 - 36	Dry	M	Over15	1	Discharged	North	AS_Kasenga_Cepac	Negative
1784	2017 - 36	Dry	M	Under5	1	Discharged	South	AS_Kalundu_Catholique	Not enrolled
1785	2017 - 36	Dry	M	5to15	4	Discharged	North	AS_Kasenga_Etat	Not enrolled
1786	2017 - 36	Dry	M	Over15	4	Discharged	South	AS_Kabindula	Positive
1787	2017 - 36	Dry	M	5to15	3	Discharged	South	AS_Kalundu_Catholique	Positive
1788	2017 - 36	Dry	M	Over15	1	Discharged	North	AS_Kiyaya	Positive
1789	2017 - 36	Dry	M	Over15	3	Discharged	North	AS_Kavimvira	Positive
1790	2017 - 36	Dry	M	Over15	0	Discharged	Centre	AS_Tanganyika	Not enrolled
1791	2017 - 36	Dry	M	5to15		Transferred	Centre	AS_Tanganyika	Positive
1792	2017 - 36	Dry	M	5to15	2	Discharged	Centre	AS_RombeI	Negative
1793	2017 - 36	Dry	F	Over15	3	Discharged	North	AS_Kavimvira	Negative
1794	2017 - 36	Dry	F	Over15	2	Discharged	Centre	AS_RombeI	Not enrolled
1795	2017 - 36	Dry	M	Over15	0	Transferred	North	AS_Kasenga_Etat	Positive
1796	2017 - 36	Dry	M	Over15	5		North	AS_Kavimvira	Negative
1797	2017 - 36	Dry	F	Over15	0	Death	North	AS_Kavimvira	Positive
1798	2017 - 36	Dry	F	Over15	3	Discharged	North	AS_Kasenga_Cepac	Not enrolled
1799	2017 - 36	Dry	M	Over15	2	Discharged	North	AS_Kasenga_Cepac	Negative
1800	2017 - 36	Dry	F	Over15	5	Discharged	North	AS_Kavimvira	Negative
1801	2017 - 36	Dry	M	5to15	4	Discharged	North	AS_Kavimvira	Positive
1802	2017 - 36	Dry	F	5to15	4	Discharged	North	AS_Kasenga_Etat	Not enrolled
1803	2017 - 36	Dry	F	Over15	3	Discharged	North	AS_Kilomoni	Not enrolled
1804	2017 - 36	Dry	F	Over15	0	Discharged	Centre	AS_RombeI	Negative
1805	2017 - 36	Dry	M	5to15	3	Discharged	Centre	AS_Kimanga	Not enrolled
1806	2017 - 36	Dry	F	5to15	0	Discharged	North	AS_Kasenga_Etat	Positive
1807	2017 - 36	Dry	M	Over15	6	Discharged	North	AS_Kilomoni	Positive
1808	2017 - 36	Dry	F	Under5	1	Discharged	North	AS_Kasenga_Cepac	Not enrolled
1809	2017 - 36	Dry	M	5to15	4	Discharged	North	AS_Kasenga_Etat	Not enrolled
1810	2017 - 36	Dry	F	Over15	3	Discharged	South	AS_Kalundu_Cepac	Negative
1811	2017 - 36	Dry	M	Over15	4	Discharged	North	AS_Kavimvira	Not enrolled
1812	2017 - 36	Dry	M	Over15	1	Discharged	South	AS_Kabindula	Negative
1813	2017 - 36	Dry	F	5to15	3	Discharged	Centre	AS_Mulongwe	Not enrolled
1814	2017 - 37	Dry	M	Over15	3	Discharged	South	AS_Kalundu_Etat	Positive
1815	2017 - 37	Dry	M	5to15	2	Discharged	Centre	AS_Mulongwe	Negative
1816	2017 - 37	Dry	F	Over15	2	Discharged	North	AS_Kiyaya	Negative
1817	2017 - 37	Dry	F	Over15	2	Discharged	North	AS_Kasenga_Etat	Positive
1818	2017 - 37	Dry	F	Over15	2	Discharged	North	AS_Kilomoni	Positive
1819	2017 - 37	Dry	M	Over15	3	Discharged	Centre	AS_Mitumba	Positive
1820	2017 - 37	Dry	M	Over15	7	Discharged	North	AS_Kasenga_Etat	Positive
1821	2017 - 37	Dry	M	5to15	1	Discharged	North	AS_Kavimvira	Positive
1822	2017 - 37	Dry	M	Under5	1	Discharged	South	AS_Kalundu_Etat	Negative
1823	2017 - 37	Dry	M	Under5	3	Discharged	North	AS_Kasenga_Etat	Negative
1824	2017 - 37	Dry	M	Over15	2	Discharged	North	AS_Kilomoni	Positive
1825	2017 - 37	Dry	M	Over15	3	Discharged	North	AS_Kasenga_Etat	Positive
1826	2017 - 37	Dry	M	Under5	2	Discharged	North	AS_Kasenga_Etat	Positive
1827	2017 - 37	Dry	M	5to15	2	Discharged	Centre	AS_RombeI	Not enrolled
1828	2017 - 37	Dry	F	Over15	2	Discharged	Centre	AS_RombeI	Not enrolled
1829	2017 - 37	Dry	M	Over15	2	Discharged	Centre	AS_RombeI	Negative
1830	2017 - 37	Dry	M	Over15	2	Discharged	Centre	AS_Saint_Paul	Positive
1831	2017 - 37	Dry	F	5to15	3	Discharged		Hors_Uvira	Negative
1832	2017 - 37	Dry	M	5to15	2	Discharged	South	AS_Kalundu_Etat	Negative
1833	2017 - 37	Dry	F	Over15	1	Transferred	South	AS_Kalundu_Catholique	Not enrolled
1834	2017 - 37	Dry	M	Under5	3	Discharged	North	AS_Kasenga_Etat	Negative
1835	2017 - 37	Dry	F	Over15	1	Transferred	North	AS_Kasenga_Etat	Negative
1836	2017 - 37	Dry	M	Over15	5	Discharged	North	AS_Kavimvira	Positive
1837	2017 - 37	Dry	M	Over15	3	Discharged		Hors_Uvira	Negative
1838	2017 - 37	Dry	M	Under5	0	Discharged	Centre	AS_Tanganyika	Negative
1839	2017 - 37	Dry	M	Under5	2	Discharged	North	AS_Kasenga_Cepac	Not enrolled
1840	2017 - 37	Dry	M	Over15	2	Discharged	North	AS_Kasenga_Cepac	Negative
1841	2017 - 37	Dry	F	5to15	5	Discharged	North	AS_Kasenga_Etat	Negative
1842	2017 - 37	Dry	M	Under5	5	Discharged	North	AS_Kasenga_Etat	Positive
1843	2017 - 37	Dry	M	Under5	1	Discharged	North	AS_Kasenga_Etat	Not enrolled
1844	2017 - 37	Dry	M	5to15	3	Discharged	North	AS_Kilomoni	Negative
1845	2017 - 37	Dry	F	5to15	1	Discharged	North	AS_Kasenga_Cepac	Not enrolled
1846	2017 - 37	Dry	M	Under5	6	Discharged	North	AS_Kasenga_Etat	Negative
1847	2017 - 37	Dry	M	5to15	2	Discharged	South	AS_Kalundu_Etat	Not enrolled
1848	2017 - 37	Dry	M	Over15	5	Discharged	North	AS_Kasenga_Cepac	Positive
1849	2017 - 37	Dry	M	Over15	1	Death	Centre	AS_RombeI	Not enrolled
1850	2017 - 37	Dry	F	Under5	2	Discharged	North	AS_Kasenga_Cepac	Negative
1851	2017 - 37	Dry	F	Over15	2	Discharged	South	AS_Kalundu_Catholique	Negative
1852	2017 - 37	Dry	M	Over15	2	Discharged		Hors_Uvira	Positive
1853	2017 - 37	Dry	M	5to15	1	Discharged	North	AS_Kasenga_Etat	Positive
1854	2017 - 37	Dry	F	5to15	3	Discharged	Centre	AS_Saint_Paul	Positive
1855	2017 - 37	Dry	F	Over15	6	Discharged	North	AS_Kiyaya	Negative
1856	2017 - 37	Dry	M	5to15	5	Discharged	North	AS_Kasenga_Cepac	Not enrolled
1857	2017 - 37	Dry	M	5to15	3	Discharged	Centre	AS_Tanganyika	Not enrolled
1858	2017 - 37	Dry	F	Under5	5	Discharged	North	AS_Kasenga_Cepac	Negative
1859	2017 - 37	Dry	F	Over15	3	Discharged	North	AS_Kasenga_Cepac	Negative
1860	2017 - 37	Dry	M	Over15	2	Discharged	North	AS_Kiyaya	Positive
1861	2017 - 37	Dry	F	Over15	5	Discharged	North	AS_Kasenga_Cepac	Positive
1862	2017 - 37	Dry	M	5to15	2	Discharged	North	AS_Kasenga_Cepac	Positive
1863	2017 - 37	Dry	M	Over15	5	Discharged	Centre	AS_Mulongwe	Not enrolled
1864	2017 - 37	Dry	M	5to15	5	Discharged	Centre	AS_RombeI	Positive
1865	2017 - 37	Dry	M	Over15	2	Discharged	Centre	AS_Mitumba	Positive
1866	2017 - 37	Dry	M	5to15	5	Discharged	North	AS_Kavimvira	Negative
1867	2017 - 37	Dry	F	Over15	2	Discharged	North	AS_Kavimvira	Negative
1868	2017 - 37	Dry	F	Over15	2	Discharged	Centre	AS_Mulongwe	Negative
1869	2017 - 37	Dry	M	5to15	1	Discharged	North	AS_Kasenga_Etat	Not enrolled
1870	2017 - 37	Dry	M	Over15	4	Discharged	North	AS_Kavimvira	Negative
1871	2017 - 37	Dry	F	Over15	0	Transferred	North	AS_Kilomoni	Not enrolled
1872	2017 - 38	Rainy	F	Over15	5	Discharged	North	AS_Kasenga_Cepac	Negative
1873	2017 - 38	Rainy	F	Over15	1	Discharged	Centre	AS_Saint_Paul	Negative
1874	2017 - 38	Rainy	F	Over15	1	Discharged	Centre	AS_Saint_Paul	Negative
1875	2017 - 38	Rainy	M	Over15	3	Discharged	South	AS_Nyamianda	Negative
1876	2017 - 38	Rainy	M	Under5	1	Discharged	North	AS_Kilomoni	Negative
1877	2017 - 38	Rainy	M	5to15	4	Discharged	North	AS_Kasenga_Etat	Negative
1878	2017 - 38	Rainy	M	Under5	1	Discharged	Centre	AS_Saint_Paul	Negative
1879	2017 - 38	Rainy	F	Under5	5	Discharged		Hors_Uvira	Positive
1880	2017 - 38	Rainy	F	Under5	3	Discharged	Centre	AS_Mulongwe	Negative
1881	2017 - 38	Rainy	F	Over15	3	Discharged	North	AS_Kasenga_Etat	Negative
1882	2017 - 38	Rainy	M	Under5	3	Discharged		Hors_Uvira	Positive
1883	2017 - 38	Rainy	M	Under5	4	Discharged	North	AS_Kasenga_Etat	Positive
1884	2017 - 38	Rainy	M	Over15	4	Discharged	North	AS_Kasenga_Etat	Positive
1885	2017 - 38	Rainy	M	Under5	2	Transferred	South	AS_Kalundu_Etat	Negative
1886	2017 - 38	Rainy	M	Under5	2	Discharged	North	AS_Kavimvira	Negative
1887	2017 - 38	Rainy	F	5to15	3	Discharged	North	AS_Kasenga_Cepac	Positive
1888	2017 - 38	Rainy	F	5to15	2	Discharged	North	AS_Kavimvira	Not enrolled
1889	2017 - 38	Rainy	F	5to15	5	Discharged	North	AS_Kasenga_Cepac	Positive
1890	2017 - 38	Rainy	M	5to15	1	Discharged		Hors_Uvira	Not enrolled
1891	2017 - 38	Rainy	F	5to15	2	Discharged	South	AS_Nyamianda	Negative
1892	2017 - 38	Rainy	M	Over15	3	Discharged	Centre	AS_Mitumba	Positive
1893	2017 - 38	Rainy	F	5to15	1	Discharged	North	AS_Kasenga_Cepac	Not enrolled
1894	2017 - 38	Rainy	F	Over15	3	Discharged	North	AS_Kasenga_Cepac	Positive
1895	2017 - 38	Rainy	M	Over15	3	Discharged	North	AS_Kasenga_Cepac	Positive
1896	2017 - 38	Rainy	F	Over15	2	Discharged	North	AS_Kasenga_Cepac	Negative
1897	2017 - 38	Rainy	F	Over15			Centre	AS_Mulongwe	Negative
1898	2017 - 38	Rainy	F	Over15	2	Discharged	Centre	AS_Kimanga	Negative
1899	2017 - 38	Rainy	M	5to15	1	Discharged	South	AS_Kalundu_Catholique	Negative
1900	2017 - 38	Rainy	M	Over15	1	Discharged	South	AS_Kalundu_Cepac	Negative
1901	2017 - 38	Rainy	M	Under5	1	Discharged	South	AS_Kalundu_Etat	Negative
1902	2017 - 38	Rainy	M	Under5	1	Discharged	North	AS_Kiyaya	Negative
1903	2017 - 38	Rainy	F	5to15	4	Discharged	North	AS_Kasenga_Etat	Positive
1904	2017 - 38	Rainy	M	Over15	6	Discharged	Centre	AS_RombeI	Positive
1905	2017 - 38	Rainy	M	Under5	6	Discharged	South	AS_Kalundu_Etat	Positive
1906	2017 - 38	Rainy	M	Over15	4	Discharged		Hors_Uvira	Positive
1907	2017 - 38	Rainy	F	Over15	4	Discharged		Hors_Uvira	Negative
1908	2017 - 38	Rainy	M	Under5	1	Transferred	North	AS_Kasenga_Etat	Negative
1909	2017 - 38	Rainy	M	Under5	5	Discharged	North	AS_Kasenga_Cepac	Positive
1910	2017 - 38	Rainy	M	Over15	0	Death	North	AS_Kasenga_Cepac	Not enrolled
1911	2017 - 38	Rainy	M	Over15	2	Discharged	South	AS_Kalundu_Catholique	Negative
1912	2017 - 38	Rainy	M	Under5	1	Discharged	North	AS_Kilomoni	Not enrolled
1913	2017 - 38	Rainy	M	Over15	3	Discharged	Centre	AS_Mulongwe	Negative
1914	2017 - 38	Rainy	M	5to15	2	Discharged	North	AS_Kasenga_Cepac	Negative
1915	2017 - 38	Rainy	M	5to15	3	Discharged	North	AS_Kasenga_Cepac	Negative
1916	2017 - 38	Rainy	M	Over15	3	Discharged		Uvira_AS_incertaine	Negative
1917	2017 - 38	Rainy	M	5to15			North	AS_Kavimvira	Positive
1918	2017 - 38	Rainy	M	5to15	2	Discharged		Hors_Uvira	Positive
1919	2017 - 38	Rainy	M	Over15	2	Discharged	North	AS_Kavimvira	Positive
1920	2017 - 38	Rainy	M	Over15	1	Discharged	South	AS_Nyamianda	Negative
1921	2017 - 38	Rainy	M	5to15	2	Discharged	North	AS_Kasenga_Cepac	Negative
1922	2017 - 38	Rainy	M	Over15	3	Discharged		Hors_Uvira	Negative
1923	2017 - 38	Rainy	M	Under5	2	Transferred		Hors_Uvira	Positive
1924	2017 - 38	Rainy	F	Over15	3	Discharged	Centre	AS_Tanganyika	Negative
1925	2017 - 38	Rainy	F	Under5	2	Discharged	North	AS_Kasenga_Cepac	Negative
1926	2017 - 38	Rainy	M	Over15	2	Discharged	North	AS_Kasenga_Cepac	Negative
1927	2017 - 38	Rainy	F	5to15	3	Discharged	North	AS_Kasenga_Etat	Positive
1928	2017 - 38	Rainy	F	5to15	4	Discharged	Centre	AS_Mulongwe	Positive
1929	2017 - 38	Rainy	F	Over15	7	Discharged		Hors_Uvira	Positive
1930	2017 - 38	Rainy	F	Over15	1	Transferred	Centre	AS_Kimanga	Not enrolled
1931	2017 - 38	Rainy	F	5to15	2	Discharged	South	AS_Kalundu_Etat	Negative
1932	2017 - 38	Rainy	M	Over15	2	Discharged	Centre	AS_Mitumba	Negative
1933	2017 - 38	Rainy	M	5to15	2	Discharged	North	AS_Kasenga_Etat	Positive
1934	2017 - 38	Rainy	M	Over15	2	Discharged	North	AS_Kasenga_Cepac	Negative
1935	2017 - 38	Rainy	M	5to15	5	Discharged	South	AS_Kabindula	Negative
1936	2017 - 39	Rainy	M	5to15	1	Discharged	Centre	AS_Mulongwe	Negative
1937	2017 - 39	Rainy	M	Over15	0	Discharged	Centre	AS_Saint_Paul	Not enrolled
1938	2017 - 39	Rainy	M	Over15	2	Discharged	Centre	AS_RombeI	Negative
1939	2017 - 39	Rainy	M	Over15	2	Discharged	North	AS_Kiyaya	Positive
1940	2017 - 39	Rainy	M	5to15	1	Discharged	South	AS_Nyamianda	Negative
1941	2017 - 39	Rainy	F	5to15	3	Discharged	North	AS_Kasenga_Cepac	Positive
1942	2017 - 39	Rainy	M	5to15	1	Discharged	Centre	AS_Mitumba	Negative
1943	2017 - 39	Rainy	F	Over15	0	Discharged	North	AS_Kasenga_Cepac	Negative
1944	2017 - 39	Rainy	M	Under5	2	Discharged	North	AS_Kasenga_Cepac	Positive
1945	2017 - 39	Rainy	M	Over15	2	Discharged	Centre	AS_Mulongwe	Negative
1946	2017 - 39	Rainy	F	Under5	1	Discharged	North	AS_Kasenga_Etat	Not enrolled
1947	2017 - 39	Rainy	F	Over15	2	Discharged	North	AS_Kiyaya	Negative
1948	2017 - 39	Rainy	F	Over15	3	Discharged	North	AS_Kasenga_Cepac	Negative
1949	2017 - 39	Rainy	F	Over15	4	Discharged	North	AS_Kavimvira	Negative
1950	2017 - 39	Rainy	F	5to15	2	Discharged	South	AS_Kalundu_Etat	Positive
1951	2017 - 39	Rainy	M	Under5	5	Discharged	South	AS_Kalundu_Etat	Positive
1952	2017 - 39	Rainy	M	Under5	0	Discharged	North	AS_Kasenga_Etat	Positive
1953	2017 - 39	Rainy	M	5to15	3	Discharged	Centre	AS_Mulongwe	Not enrolled
1954	2017 - 39	Rainy	F	Over15	3	Discharged		Hors_Uvira	Not enrolled
1955	2017 - 39	Rainy	M	Over15	2	Discharged	Centre	AS_RombeI	Not enrolled
1956	2017 - 39	Rainy	F	Over15	3	Discharged	North	AS_Kasenga_Cepac	Negative
1957	2017 - 39	Rainy	F	Over15	3		North	AS_Kasenga_Etat	Negative
1958	2017 - 39	Rainy	M	Over15	2	Discharged	North	AS_Kasenga_Etat	Negative
1959	2017 - 39	Rainy	M	Over15	3	Discharged	Centre	AS_Mulongwe	Positive
1960	2017 - 39	Rainy	F	Over15	2	Discharged	North	AS_Kasenga_Etat	Negative
1961	2017 - 39	Rainy	F	5to15	5	Discharged	Centre	AS_RombeI	Positive
1962	2017 - 39	Rainy	F	Over15	3	Discharged		Hors_Uvira	Negative
1963	2017 - 39	Rainy	F	Over15	4	Discharged		Hors_Uvira	Positive
1964	2017 - 39	Rainy	M	Under5	1	Discharged	North	AS_Kavimvira	Negative
1965	2017 - 39	Rainy	F	Over15	3	Discharged		Hors_Uvira	Positive
1966	2017 - 39	Rainy	F	5to15	2	Discharged		Hors_Uvira	Negative
1967	2017 - 39	Rainy	F	Over15	2	Discharged	Centre	AS_Mulongwe	Negative
1968	2017 - 39	Rainy	F	5to15	1	Discharged	North	AS_Kasenga_Cepac	Positive
1969	2017 - 39	Rainy	F	Over15	1	Discharged	Centre	AS_Mulongwe	Negative
1970	2017 - 39	Rainy	F	Over15	2	Discharged		Hors_Uvira	Negative
1971	2017 - 39	Rainy	F	Over15	2	Discharged	Centre	AS_Mulongwe	Negative
1972	2017 - 39	Rainy	M	Under5	4	Discharged	North	AS_Kavimvira	Positive
1973	2017 - 39	Rainy	F	Over15	1	Discharged	Centre	AS_Mitumba	Not enrolled
1974	2017 - 39	Rainy	F	Under5	1	Discharged	North	AS_Kasenga_Cepac	Negative
1975	2017 - 39	Rainy	F	Over15	1	Discharged	South	AS_Kalundu_Etat	Negative
1976	2017 - 40	Rainy	F	Over15	1	Discharged	South	AS_Kalundu_Etat	Not enrolled
1977	2017 - 40	Rainy	M	Over15	2	Discharged		Hors_Uvira	Positive
1978	2017 - 40	Rainy	F	Over15	3	Discharged	South	AS_Kalundu_Cepac	Positive
1979	2017 - 40	Rainy	F	Under5	0	Discharged	South	AS_Kalundu_Cepac	Negative
1980	2017 - 40	Rainy	M	Over15	3	Discharged	North	AS_Kasenga_Etat	Negative
1981	2017 - 40	Rainy	M	Over15	2	Discharged	North	AS_Kasenga_Etat	Not enrolled
1982	2017 - 40	Rainy	M	Over15	2	Discharged	Centre	AS_Mulongwe	Not enrolled
1983	2017 - 40	Rainy	M	Under5	3	Discharged		Hors_Uvira	Not enrolled
1984	2017 - 40	Rainy	F	Under5	3	Discharged	Centre	AS_Mulongwe	Not enrolled
1985	2017 - 40	Rainy	M	Over15	6	Discharged		Hors_Uvira	Positive
1986	2017 - 40	Rainy	M	Over15	4	Discharged		Hors_Uvira	Negative
1987	2017 - 40	Rainy	M	5to15	3	Discharged	North	AS_Kavimvira	Not enrolled
1988	2017 - 40	Rainy	F	Under5	5	Discharged		Hors_Uvira	Negative
1989	2017 - 40	Rainy	M	Over15	3	Discharged		Hors_Uvira	Positive
1990	2017 - 40	Rainy	F	5to15	4	Discharged	North	AS_Kasenga_Etat	Positive
1991	2017 - 40	Rainy	M	5to15	4	Discharged	North	AS_Kasenga_Etat	Positive
1992	2017 - 40	Rainy	M	5to15	4	Discharged	North	AS_Kasenga_Etat	Positive
1993	2017 - 40	Rainy	F	Over15	4	Discharged	North	AS_Kasenga_Cepac	Positive
1994	2017 - 40	Rainy	F	5to15	3	Discharged	North	AS_Kasenga_Etat	Positive
1995	2017 - 40	Rainy	M	5to15	3	Discharged	Centre	AS_Saint_Paul	Negative
1996	2017 - 40	Rainy	F	Over15	0	Transferred	North	AS_Kasenga_Etat	Not enrolled
1997	2017 - 40	Rainy	F	5to15	3	Discharged	North	AS_Kasenga_Etat	Negative
1998	2017 - 40	Rainy	F	5to15	2	Discharged	North	AS_Kasenga_Cepac	Negative
1999	2017 - 40	Rainy	M	5to15	3	Discharged		Hors_Uvira	Negative
[truncated: 60 more rows]
